# Supplementary material for: Exploring Adverse Event Associations of Predicted PXR Agonists Using the FAERS Database
Source: Int J Mol Sci. 2025 Aug 6;26(15):7630. doi: 10.3390/ijms26157630 (PMC12347154; doi:10.3390/ijms26157630)
Supplement: Supplementary file 1 [file ijms-26-07630-s001.zip › Supplementary Table S1.xlsx]

## Sheet: Table S1
Drug name	SMILES	Tox21 Activity Confirmation
1-CHLORO-2,4-DINITROBENZENE	Clc1c([N+](=O)[O-])cc([N+](=O)[O-])cc1	1
2-METHOXYESTRADIOL	O(C)c1c(O)cc2c(c1)[C@@]1[C@]([C@]3[C@@](C)([C@@](O)CC3)CC1)CC2	0
3-(4-ISOBUTYL-1-PIPERAZINYL)RIFAMYCIN	O=C(O[C@]1[C@](C)[C@](O)[C@](C)[C@@](O)[C@@](C)/C=C/C=C(/C)\C(=O)Nc2c(N3CCN(CC(C)C)CC3)c(O)c3c(c(O)c(C)c4O[C@@](C)(C(=O)c34)O/C=C/[C@](OC)[C@]1C)c2O)C	0
3,3'-DIINDOLYLMETHANE	C(c1c2c([nH]c1)cccc2)c1c2c([nH]c1)cccc2	0
3-DEHYDRORETINOL	OC/C=C(/C=C/C=C(/C=C/C1=C(C)C=CCC1(C)C)\C)\C	0
4-(CARBOETHOXYPHENYL)RETINAMIDE	O=C(Nc1ccc(C(=O)OCC)cc1)/C=C(/C=C/C=C(/C=C/C=1C(C)(C)CCCC=1C)\C)\C	0
8-TETRAHYDROCANNABINOL	Oc1c2c(OC(C)(C)C3C2CC(C)=CC3)cc(CCCCC)c1	0
22,23-DIHYDROERGOCALCIFEROL	O[C@@]1C/C(=C/C=C\2/[C@]3[C@@](C)([C@@]([C@@](CC[C@@](C(C)C)C)C)CC3)CCC/2)/C(=C)CC1	0
ABAPERIDONE	Fc1cc2onc(C3CCN(CCCOc4cc5OC=C(CO)C(=O)c5cc4)CC3)c2cc1	0
ABEMACICLIB	Fc1c(-c2cc(F)c3nc(C)n(C(C)C)c3c2)nc(Nc2ncc(CN3CCN(CC)CC3)cc2)nc1	0
ABIRATERONE	O[C@@]1CC=2[C@@](C)([C@@]3[C@]([C@]4[C@@](C)(C(c5cnccc5)=CC4)CC3)CC=2)CC1	0
ABIVERTINIB	Fc1c(N2CCN(C)CC2)ccc(Nc2nc(Oc3cc(NC(=O)C=C)ccc3)c3c([nH]cc3)n2)c1	0
ABX 464	Clc1c2nc(Nc3ccc(OC(F)(F)F)cc3)ccc2ccc1	0
ACALABRUTINIB	O=C(C#CC)N1[C@](c2n3c(c(-c4ccc(C(=O)Nc5ncccc5)cc4)n2)C(N)=NC=C3)CCC1	0
ACETAMINOSALOL	O=C(Nc1ccc(OC(=O)c2c(O)cccc2)cc1)C	0
ACITRETIN	O=C(O)/C=C(/C=C/C=C(/C=C/c1c(C)c(C)c(OC)cc1C)\C)\C	0
ACOZIBOROLE	FC(F)(F)c1c(C(=O)Nc2cc3B(O)OC(C)(C)c3cc2)ccc(F)c1	0
ACT 178882	Clc1c(OCCOc2ncc([C@@]3[C@@](C(=O)N(Cc4c(Cl)ccc(CCOC)c4)C4CC4)CNCC3)cc2)c(Cl)cc(C)c1	0
ADAGRASIB	Clc1c2c(N3Cc4nc(OC[C@]5N(C)CCC5)nc(N5C[C@](CC#N)N(C(=O)C(F)=C)CC5)c4CC3)cccc2ccc1	0
ADAVOSERTIB	O=C1N(CC=C)N(c2nc(C(O)(C)C)ccc2)c2nc(Nc3ccc(N4CCN(C)CC4)cc3)ncc12	0
ADINAZOLAM	Clc1cc2C(c3ccccc3)=NCc3n(c(CN(C)C)nn3)-c2cc1	0
AEZS 112	O=C(N1CCN(c2cc(OC)ccc2)CC1)c1c2c(nc3c1cccc3)cccc2	0
AFATINIB	Clc1c(F)ccc(Nc2ncnc3c2cc(NC(=O)/C=C/CN(C)C)c(O[C@@]2COCC2)c3)c1	0
AFLOQUALONE	FCC=1N(c2c(C)cccc2)C(=O)c2c(N=1)ccc(N)c2	0
AFTOBETIN	O=C(OCCOCCOCCOC)/C(/C#N)=C/c1cc2c(cc(N3CCCCC3)cc2)cc1	0
AFURESERTIB	Clc1c(-c2n(C)ncc2Cl)cc(C(=O)N[C@](CN)Cc2cc(F)ccc2)s1	0
AGALSIDASE ALFA	O=C(O)[C@](O)[C@@](O)C(=O)O.O=C(N[C@@]([C@](O)c1cc2OCCOc2cc1)CN1CCCC1)CCCCCCC.O=C(N[C@@]([C@](O)c1cc2OCCOc2cc1)CN1CCCC1)CCCCCCC	0
AGALSIDASE BETA	O=C(O)[C@](O)[C@@](O)C(=O)O.O=C(N[C@@]([C@](O)c1cc2OCCOc2cc1)CN1CCCC1)CCCCCCC.O=C(N[C@@]([C@](O)c1cc2OCCOc2cc1)CN1CCCC1)CCCCCCC	0
ALAPROCLATE	Clc1ccc(CC(OC(=O)C(N)C)(C)C)cc1	1
ALATROFLOXACIN	Fc1c(N2c3nc(N4C[C@]5C(NC(=O)[C@@](NC(=O)[C@@](N)C)C)[C@]5C4)c(F)cc3C(=O)C(C(=O)O)=C2)ccc(F)c1	1
ALB 109564	S(C)c1cc2c([nH]c3[C@@](C(=O)OC)(c4c(OC)cc5N(C)[C@]6[C@@](O)(C(=O)OC)[C@](OC(=O)C)[C@@]7(CC)[C@@]8N(CC=C7)CC[C@]68c5c4)C[C@@]4C[C@@](O)(CC)CN(C4)CCc23)cc1	0
ALBENDAZOLE	S(CCC)c1cc2[nH]c(NC(=O)OC)nc2cc1	1
ALECTINIB	O=C1c2c3c([nH]c2C(C)(C)c2c1cc(CC)c(N1CCC(N4CCOCC4)CC1)c2)cc(C#N)cc3	0
ALFACALCIDOL	O[C@@]1C(=C)/C(=C\C=C/2\[C@]3[C@@](C)([C@@]([C@@](CCCC(C)C)C)CC3)CCC\2)/C[C@@](O)C1	0
ALFENTANIL	O=C(N(c1ccccc1)C1(COC)CCN(CCN2C(=O)N(CC)N=N2)CC1)CC	1
ALFUZOSIN	O=C(NCCCN(C)c1nc(N)c2c(n1)cc(OC)c(OC)c2)C1OCCC1	1
ALGESTONE	O=C(C)[C@]1(O)[C@]2(C)[C@]([C@]3[C@@]([C@]4(C)C(=CC(=O)CC4)CC3)CC2)C[C@]1O	0
ALISERTIB	Clc1cc2C(c3c(F)cccc3OC)=NCc3c(nc(Nc4cc(OC)c(C(=O)O)cc4)nc3)-c2cc1	0
ALISPORIVIR	O=C1N(C)[C@@]([C@](O)[C@@](C/C=C/C)C)C(=O)N[C@@](CC)C(=O)N(C)[C@](C)C(=O)N(CC)[C@@](C(C)C)C(=O)N[C@@](C(C)C)C(=O)N(C)[C@@](CC(C)C)C(=O)N[C@@](C)C(=O)N[C@](C)C(=O)N(C)[C@@](CC(C)C)C(=O)N(C)[C@@](CC(C)C)C(=O)N(C)[C@]1C(C)C	0
ALITRETINOIN	O=C(O)/C=C(/C=C/C=C(\C=C\C=1C(C)(C)CCCC=1C)/C)\C	1
ALLYLESTRENOL	O[C@]1(CC=C)[C@]2(C)[C@]([C@]3[C@@]([C@@]4C(=CCCC4)CC3)CC2)CC1	0
ALMITRINE	Fc1ccc(C(N2CCN(c3nc(NCC=C)nc(NCC=C)n3)CC2)c2ccc(F)cc2)cc1	1
ALMOREXANT	FC(F)(F)c1ccc(CC[C@@]2N([C@@](C(=O)NC)c3ccccc3)CCc3c2cc(OC)c(OC)c3)cc1	0
ALORADINE	O[C@@]1C=C2[C@@](C)([C@@]3[C@]([C@]4[C@@](C)(C=CC4)CC3)CC2)CC1	0
ALPELISIB	FC(F)(F)C(C)(C)c1nccc(-c2c(C)nc(NC(=O)N3[C@](C(=O)N)CCC3)s2)c1	0
ALPHA-TOCOTRIENOL	Oc1c(C)c(C)c2O[C@@](CC/C=C(/CC/C=C(/CCC=C(C)C)\C)\C)(C)CCc2c1C	0
ALPIDEM	Clc1ccc(-c2c(CC(=O)N(CCC)CCC)n3c(n2)C=CC(Cl)=C3)cc1	1
ALPRAZOLAM	Clc1cc2C(c3ccccc3)=NCc3n(c(C)nn3)-c2cc1	0
ALVERINE	N(CCCc1ccccc1)(CCCc1ccccc1)CC	1
ALVOCIDIB	Clc1c(C=2Oc3c(c(O)cc(O)c3C(=O)C=2)[C@@]2[C@](O)CN(C)CC2)cccc1	1
AMCASERTIB	O=C(NCCN(CC)CC)c1c(C)c(/C=C/2\C(=O)Nc3c\2cc(-c2nc(-c4ccccc4)sc2)cc3)[nH]c1C	0
AMENAMEVIR	O=C(Nc1ccc(-c2nocn2)cc1)CN(C(=O)C1CCS(=O)(=O)CC1)c1c(C)cccc1C	0
AMFETAMINIL	N#CC(NC(Cc1ccccc1)C)c1ccccc1	0
AMILORIDE	Clc1c(N)nc(N)c(C(=O)N=C(N)N)n1	1
AMINAPHTONE	O=C(Oc1c(C)c(O)c2c(c1O)cccc2)c1ccc(N)cc1	0
AMIODARONE	Ic1c(OCCN(CC)CC)c(I)cc(C(=O)c2c(CCCC)oc3c2cccc3)c1	1
AMLEXANOX	O=C(O)c1c(N)nc2Oc3c(C(=O)c2c1)cc(C(C)C)cc3	1
AMOCARZINE	S=C(Nc1ccc(Nc2ccc([N+](=O)[O-])cc2)cc1)N1CCN(C)CC1	0
AMPEROZIDE	Fc1ccc(C(CCCN2CCN(C(=O)NCC)CC2)c2ccc(F)cc2)cc1	1
AMPRENAVIR	S(=O)(=O)(N(C[C@@](O)[C@@](NC(=O)O[C@@]1COCC1)Cc1ccccc1)CC(C)C)c1ccc(N)cc1	0
AMSACRINE	S(=O)(=O)(Nc1cc(OC)c(Nc2c3c(nc4c2cccc4)cccc3)cc1)C	0
AMTOLMETIN GUACIL	O=C(Oc1c(OC)cccc1)CNC(=O)Cc1n(C)c(C(=O)c2ccc(C)cc2)cc1	0
ANACETRAPIB	FC(F)(F)c1cc(C(F)(F)F)cc([C@@]2[C@](C)N(Cc3c(-c4c(OC)cc(F)c(C(C)C)c4)ccc(C(F)(F)F)c3)C(=O)O2)c1	0
ANAMORELIN	O=C(N[C@@](C(=O)N1C[C@](C(=O)N(N(C)C)C)(Cc2ccccc2)CCC1)Cc1c2c([nH]c1)cccc2)C(N)(C)C	0
ANDROSTANOLONE	O=C1C[C@]2[C@@](C)([C@@]3[C@]([C@]4[C@@](C)([C@@](O)CC4)CC3)CC2)CC1	1
ANDROSTENEDIONE	O=C1[C@]2(C)[C@]([C@]3[C@@]([C@]4(C)C(=CC(=O)CC4)CC3)CC2)CC1	1
ANETHOLE TRITHIONE	S=C1SSC(c2ccc(OC)cc2)=C1	1
ANILERIDINE	O=C(OCC)C1(c2ccccc2)CCN(CCc2ccc(N)cc2)CC1	1
ANORDRIN	O=C(O[C@]1(C#C)[C@]2(C)[C@]([C@]3[C@@]([C@]4(C)[C@](C[C@](OC(=O)CC)(C#C)C4)CC3)CC2)CC1)CC	0
ANTRAFENINE	FC(F)(F)c1cc(N2CCN(CCOC(=O)c3c(Nc4c5c(ncc4)cc(C(F)(F)F)cc5)cccc3)CC2)ccc1	0
APABETALONE	O(CCO)c1c(C)cc(C2=Nc3c(c(OC)cc(OC)c3)C(=O)N2)cc1C	0
APALUTAMIDE	S=C1N(c2cc(C(F)(F)F)c(C#N)nc2)C(=O)C2(N1c1cc(F)c(C(=O)NC)cc1)CCC2	0
APG 115	Clc1c(F)c([C@@]2[C@]3(C(=O)Nc4c3ccc(Cl)c4)C3(N(CC)[C@]2C(=O)NC24CCC(C(=O)O)(CC2)CC4)CCCCC3)ccc1	0
APIGENIN	O=C1c2c(O)cc(O)cc2OC(c2ccc(O)cc2)=C1	1
APILIMOD	O(CCc1ncccc1)c1nc(N/N=C/c2cc(C)ccc2)cc(N2CCOCC2)n1	0
APIXABAN	O=C(N)c1nn(-c2ccc(OC)cc2)c2C(=O)N(c3ccc(N4C(=O)CCCC4)cc3)CCc12	0
APREMILAST	S(=O)(=O)(C[C@@](N1C(=O)c2c(NC(=O)C)cccc2C1=O)c1cc(OCC)c(OC)cc1)C	0
APREPITANT	FC(F)(F)c1cc(C(F)(F)F)cc([C@](O[C@@]2[C@@](N(CC3=NNC(=O)N3)CCO2)c2ccc(F)cc2)C)c1	1
APRICOXIB	S(=O)(=O)(N)c1ccc(-n2c(-c3ccc(OCC)cc3)cc(C)c2)cc1	0
ARANIDIPINE	O=[N+]([O-])c1c(C2C(C(=O)OCC(=O)C)=C(C)NC(C)=C2C(=O)OC)cccc1	1
ARHALOFENATE	Clc1ccc([C@@](Oc2cc(C(F)(F)F)ccc2)C(=O)OCCNC(=O)C)cc1	0
ARIPIPRAZOLE	Clc1c(Cl)cccc1N1CCN(CCCCOc2cc3NC(=O)CCc3cc2)CC1	1
ARYLACENAMIDE	Clc1c(C2CCCCC2)ccc(/C=C\CN(CC)C2CCCCC2)c1.Cl	0
ARZOXIFENE	O(CCN1CCCCC1)c1ccc(Oc2c(-c3ccc(OC)cc3)sc3c2ccc(O)c3)cc1	0
ASCIMINIB	ClC(F)(F)Oc1ccc(NC(=O)c2cc(c(N3C[C@](O)CC3)nc2)-c2[nH]ncc2)cc1	0
ASN 007	Clc1cc(F)cc([C@](NC(=O)c2ncn(-c3c(C)cnc(NC4CCOCC4)n3)c2)CN)c1	0
ASUNAPREVIR	Clc1cc2c(O[C@]3CN(C(=O)[C@@](NC(=O)OC(C)(C)C)C(C)(C)C)[C@](C(=O)N[C@@]4(C(=O)NS(=O)(=O)C5CC5)[C@](C=C)C4)C3)ncc(OC)c2cc1	0
ATALUREN	Fc1c(-c2onc(-c3cc(C(=O)O)ccc3)n2)cccc1	1
ATAMESTANE	O=C1C=C(C)[C@@]2(C)C(=C1)CC[C@@]1[C@@]2CC[C@]2(C)C(=O)CC[C@@]12	0
ATIRATECAN	O=C(O[C@]1(CC)C(=O)OCC=2C(=O)N3C(c4nc5c6c(N(CCCCC)C=Nc6ccc5)c4C3)=CC1=2)CN(C(=O)CN)C	0
ATOPAXAR	Fc1c(OCC)c(OCC)cc2c1C(=N)N(CC(=O)c1cc(C(C)(C)C)c(OC)c(N3CCOCC3)c1)C2	0
ATORVASTATIN	Fc1ccc(-c2n(CC[C@@](O)C[C@@](O)CC(=O)O)c(C(C)C)c(C(=O)Nc3ccccc3)c2-c2ccccc2)cc1	1
ATRASENTAN	O=C(N(CCCC)CCCC)CN1[C@@](c2ccc(OC)cc2)[C@](C(=O)O)[C@@](c2cc3OCOc3cc2)C1	0
AUMOLERTINIB	O=C(Nc1c(N(CCN(C)C)C)cc(OC)c(Nc2nc(-c3c4c(n(C5CC5)c3)cccc4)ccn2)c1)C=C	0
AVACOPAN	FC(F)(F)c1c(C)ccc(NC(=O)[C@@]2[C@@](N(C(=O)c3c(F)cccc3C)CCC2)c2ccc(NC3CCCC3)cc2)c1	0
AVAGACESTAT	Clc1ccc(S(=O)(=O)N([C@@](C(=O)N)CCC(F)(F)F)Cc2c(F)cc(-c3nocn3)cc2)cc1	0
AVANAFIL	Clc1c(OC)ccc(CNc2c(C(=O)NCc3ncccn3)cnc(N3[C@](CO)CCC3)n2)c1	0
AVAPRITINIB	Fc1ccc([C@@](N)(C)c2cnc(N3CCN(C4=NC=Nn5c4cc(-c4cn(C)nc4)c5)CC3)nc2)cc1	0
AVASIMIBE	S(=O)(=O)(Oc1c(C(C)C)cccc1C(C)C)NC(=O)Cc1c(C(C)C)cc(C(C)C)cc1C(C)C	0
AXITINIB	S(c1c(C(=O)NC)cccc1)c1cc2[nH]nc(/C=C/c3ncccc3)c2cc1	1
AZACITIDINE	O=C1N([C@]2[C@](O)[C@](O)[C@@](CO)O2)C=NC(N)=N1	1
AZAPETINE	C(=C)CN1Cc2c(-c3c(cccc3)C1)cccc2	0
AZAPROPAZONE	O=C1C(CCC)C(=O)N2N1C(N(C)C)=Nc1c2cc(C)cc1	0
AZD 0156	O(CCCN(C)C)c1ncc(-c2cc3c(ncc4N(C)C(=O)N(C5CCOCC5)c34)cc2)cc1	0
AZD 1390	Fc1c(-c2cnc(OCCCN3CCCCC3)cc2)cc2c(ncc3N(C)C(=O)N(C(C)C)c23)c1	0
AZD 4573	Clc1c(-c2c3n(nc2)CC(C)(C)C3)cc(NC(=O)[C@@]2C[C@](NC(=O)C)CCC2)nc1	0
AZD 5991	Clc1c-2c3n(C)c(C(=O)O)c(c3cc1)CCCOc1c3c(cc(SCc4n(C)nc(c4)CSCc4nn(C)c(C)c-24)c1)cccc3	0
AZELASTINE	Clc1ccc(CC2=NN(C(=O)c3c2cccc3)C2CCN(C)CCC2)cc1	1
AZELNIDIPINE	O=[N+]([O-])c1cc(C2C(C(=O)OC3CN(C(c4ccccc4)c4ccccc4)C3)=C(N)NC(C)=C2C(=O)OC(C)C)ccc1	1
AZENOSERTIB	O=C1N(CC=C)N(c2nc3[C@@](O)(CC)CCc3cc2)c2nc(Nc3ccc(N4CCN(C)CC4)cc3)ncc12	0
AZIMILIDE	Clc1ccc(-c2oc(/C=N/N3C(=O)N(CCCCN4CCN(C)CC4)C(=O)C3)cc2)cc1	0
AZM 475271	Clc1c(Nc2ncnc3c2cc(OC)c(OCC2CCN(C)CC2)c3)cc(OC)cc1	0
AZOSEMIDE	Clc1c(S(=O)(=O)N)cc(-c2n[nH]nn2)c(NCc2sccc2)c1	1
BAFETINIB	FC(F)(F)c1c(CN2C[C@@](N(C)C)CC2)ccc(C(=O)Nc2cc(Nc3nc(-c4cncnc4)ccn3)c(C)cc2)c1	0
BALICATIB	O=C(NC1(C(=O)NCC#N)CCCCC1)c1ccc(N2CCN(CCC)CC2)cc1	0
BALOVAPTAN	Clc1cc2c(-n3c(C4CCC(Oc5ncccc5)CC4)nnc3CN(C)C2)cc1	0
BALOXAVIR MARBOXIL	Fc1c(F)ccc2[C@](N3N4C(C(=O)N5[C@]3COCC5)=C(OCOC(=O)OC)C(=O)C=C4)c3c(SCc12)cccc3	0
BAMOCAFTOR	S(=O)(=O)(NC(=O)c1c(N2C(C)(C)C[C@](C)C2)nc(-n2nc(OCCC3(C(F)(F)F)CC3)cc2)cc1)c1ccccc1	0
BARNIDIPINE	O=[N+]([O-])c1cc([C@]2C(C(=O)OC)=C(C)NC(C)=C2C(=O)O[C@@]2CN(Cc3ccccc3)CC2)ccc1	0
BAY 2402234	Clc1c(NC(=O)c2c(O[C@](C(F)(F)F)C)cc(N3C(=O)N(CC)C(CO)=N3)c(F)c2)c(F)ccc1	0
BAZEDOXIFENE	O(CCN1CCCCCC1)c1ccc(Cn2c(c(C)c3c2ccc(O)c3)-c2ccc(O)cc2)cc1	1
BECATECARIN	Clc1c2n([C@]3[C@](O)[C@@](O)[C@](OC)[C@@](CO)O3)c3c4[nH]c5c(Cl)cccc5c4c4C(=O)N(CCN(CC)CC)C(=O)c4c3c2ccc1	0
BECLABUVIR	S(=O)(=O)(N(C)C)NC(=O)c1cc2n3c(c(C4CCCCC4)c2cc1)-c1c(cc(OC)cc1)[C@]1[C@@](C(=O)N2C4CN(C)CC2CC4)(C3)C1	0
BECLOBRATE	Clc1ccc(Cc2ccc(OC(C(=O)OCC)(CC)C)cc2)cc1	0
BECLOMETASONE	Cl[C@@]12[C@]3(C)C(=CC(=O)C=C3)CC[C@]1[C@]1[C@@](C)([C@@](O)(C(=O)CO)[C@@](C)C1)C[C@@]2O	1
BEDAQUILINE	Brc1cc2c(nc(OC)c([C@]([C@@](O)(CCN(C)C)c3c4c(ccc3)cccc4)c3ccccc3)c2)cc1	0
BELIZATINIB	Fc1ccc(C(=O)Nc2n(C3CCC(C(=O)NC(C)C)CC3)c3c(n2)ccc(CN2CCC(C(O)(C)C)CC2)c3)cc1	0
BELUMOSUDIL	O=C(NC(C)C)COc1cc(-c2nc(Nc3cc4c([nH]nc4)cc3)c3c(n2)cccc3)ccc1	0
BELVARAFENIB	Clc1c(F)c(Nc2nccc3c(NC(=O)c4c5ncnc(N)c5sc4)c(C)ccc23)ccc1	0
BELZUTIFAN	S(=O)(=O)(C)c1c2[C@](O)[C@](F)[C@](F)c2c(Oc2cc(F)cc(C#N)c2)cc1	0
BEMCENTINIB	N(c1nn(c(N)n1)-c1nnc2-c3c(cccc3)CCCc2c1)c1cc2c(cc1)CC[C@](N1CCCC1)CC2	0
BENAZEPRIL	O=C(OCC)[C@@](N[C@@]1C(=O)N(CC(=O)O)c2c(cccc2)CC1)CCc1ccccc1	1
BENDAZOL	C(c1[nH]c2c(n1)cccc2)c1ccccc1	0
BENIDIPINE	O=[N+]([O-])c1cc([C@@]2C(C(=O)OC)=C(C)NC(C)=C2C(=O)O[C@]2CN(Cc3ccccc3)CCC2)ccc1	1
BENPERIDOL	Fc1ccc(C(=O)CCCN2CCC(N3C(=O)Nc4c3cccc4)CC2)cc1	1
BENTAZEPAM	O=C1Nc2sc3c(c2C(c2ccccc2)=NC1)CCCC3	0
BENTIAMINE	S(/C(=C(\N(C=O)Cc1c(N)nc(C)nc1)/C)/CCOC(=O)c1ccccc1)C(=O)c1ccccc1	0
BENZARONE	O=C(c1c(CC)oc2c1cccc2)c1ccc(O)cc1	0
BENZBROMARONE	Brc1c(O)c(Br)cc(C(=O)c2c(CC)oc3c2cccc3)c1	1
BENZETHONIUM	O(CCOc1ccc(C(CC(C)(C)C)(C)C)cc1)CC[N+](Cc1ccccc1)(C)C	1
BENZIODARONE	Ic1c(O)c(I)cc(C(=O)c2c(CC)oc3c2cccc3)c1	1
BENZYL-P-PHENOL	Oc1ccc(Cc2ccccc2)cc1	1
BEPRIDIL	O(CC(C)C)CC(CN(Cc1ccccc1)c1ccccc1)N1CCCC1	1
BERBAMINE	O(C)c1c(OC)cc2c3c1Oc1c(OC)cc4c(c1)[C@@](N(C)CC4)Cc1ccc(Oc4c(O)ccc(c4)C[C@]3N(C)CC2)cc1	0
BESIPIRDINE	N(CCC)(n1c2c(cc1)cccc2)c1ccncc1	0
BETANAPHTHOL	Oc1cc2c(cc1)cccc2	1
BETA-SITOSTEROL	O[C@@]1CC=2[C@@](C)([C@@]3[C@]([C@]4[C@@](C)([C@@]([C@@](CC[C@](C(C)C)CC)C)CC4)CC3)CC=2)CC1	0
BETA-TOCOTRIENOL	Oc1c(C)c2c(c(C)c1)O[C@@](CC/C=C(/CC/C=C(/CCC=C(C)C)\C)\C)(C)CC2	0
BEZITRAMIDE	O=C(CC)N1C(=O)N(C2CCN(CCC(C#N)(c3ccccc3)c3ccccc3)CC2)c2c1cccc2	0
BICALUTAMIDE	S(=O)(=O)(CC(O)(C(=O)Nc1cc(C(F)(F)F)c(C#N)cc1)C)c1ccc(F)cc1	1
BICLOTYMOL	Clc1c(C)c(Cc2c(O)c(C(C)C)cc(Cl)c2C)c(O)c(C(C)C)c1	0
BICYCLOL	O=C(OC)c1c(-c2c(CO)cc(OC)c3OCOc23)c2OCOc2c(OC)c1	0
BIFEPRUNOX	O=C1Oc2c(N3CCN(Cc4cc(-c5ccccc5)ccc4)CC3)cccc2N1	0
BIFONAZOLE	C(n1cncc1)(c1ccc(-c2ccccc2)cc1)c1ccccc1	1
BINIMETINIB	Brc1cc(F)c(Nc2c(F)c3ncn(C)c3cc2C(=O)NOCCO)cc1	0
BIOALLETHRIN	O=C(OC1C(C)=C(CC=C)C(=O)C1)[C@]1C(C)(C)[C@@]1C=C(C)C	0
BIPERIDEN	OC(CCN1CCCCC1)(c1ccccc1)C1C2C=CC(C1)C2	1
BIRICODAR	O=C(C(=O)c1cc(OC)c(OC)c(OC)c1)N1[C@](C(=O)OC(CCCc2cnccc2)CCCc2cnccc2)CCCC1	0
BIRINAPANT	Fc1cc2[nH]c(-c3c(C[C@]4N(C(=O)[C@@](NC(=O)[C@@](NC)C)CC)C[C@@](O)C4)c4c([nH]3)cc(F)cc4)c(C[C@]3N(C(=O)[C@@](NC(=O)[C@@](NC)C)CC)C[C@@](O)C3)c2cc1	0
BISABOLOL	O[C@@](CCC=C(C)C)(C)[C@]1CC=C(C)CC1	1
BISMUTH TRIBROMOPHENATE	Brc1c([O-])c(Br)cc(Br)c1.Brc1c([O-])c(Br)cc(Br)c1.Brc1c([O-])c(Br)cc(Br)c1.[BiH0+3]	1
BISOXATIN	O=C1C(c2ccc(O)cc2)(c2ccc(O)cc2)Oc2c(N1)cccc2	0
BITHIONOL	Clc1c(O)c(Sc2c(O)c(Cl)cc(Cl)c2)cc(Cl)c1	1
BITOPERTIN	S(=O)(=O)(C)c1cc(C(=O)N2CCN(c3c(F)cc(C(F)(F)F)cn3)CC2)c(O[C@](C(F)(F)F)C)cc1	0
BMS 214662	S(=O)(=O)(N1[C@](Cc2ccccc2)CN(Cc2[nH]cnc2)c2c(cc(C#N)cc2)C1)c1sccc1	0
BMS 986158	OC(C)(C)c1cc2n(C(c3ccccc3)C3CCOCC3)c3c(ncc(-c4n(C)nnc4C)c3)c2cc1	0
BOLDENONE	O=C1C=C2[C@](C)(C=C1)[C@@]1[C@]([C@]3[C@@](C)([C@@](O)CC3)CC1)CC2	0
BORTEZOMIB	O=C(N[C@@](CC(C)C)B(O)O)[C@@](NC(=O)c1nccnc1)Cc1ccccc1	1
BOSENTAN	S(=O)(=O)(Nc1c(Oc2c(OC)cccc2)c(OCCO)nc(-c2ncccn2)n1)c1ccc(C(C)(C)C)cc1	1
BRASSICASTEROL	O[C@@]1CC=2[C@@](C)([C@@]3[C@]([C@]4[C@@](C)([C@@]([C@@](/C=C/[C@@](C(C)C)C)C)CC4)CC3)CC=2)CC1	0
BRECANAVIR	S(=O)(=O)(N(C[C@@](O)[C@@](NC(=O)O[C@@]1[C@]2[C@@](OC1)OCC2)Cc1ccc(OCc2nc(C)sc2)cc1)CC(C)C)c1cc2OCOc2cc1	0
BRENSOCATIB	O=C(N[C@](C#N)Cc1ccc(-c2cc3N(C)C(=O)Oc3cc2)cc1)[C@]1OCCCNC1	0
BREXPIPRAZOLE	O(CCCCN1CCN(c2c3c(scc3)ccc2)CC1)c1cc2NC(=O)C=Cc2cc1	0
BRIGATINIB	Clc1c(Nc2c(P(=O)(C)C)cccc2)nc(Nc2c(OC)cc(N3CCC(N4CCN(C)CC4)CC3)cc2)nc1	0
BRILLIANT GREEN CI 42040	S(=O)(=O)(O)[O-].[N+](CC)(CC)=C1C=CC(=C(c2ccc(N(CC)CC)cc2)c2ccccc2)C=C1	0
BRIVANIB	Fc1c(OC2=NC=Nn3c2c(C)c(OC[C@](O)C)c3)ccc2[nH]c(C)cc12	0
BROMANTANE	Brc1ccc(NC2C3CC4CC2CC(C3)C4)cc1	0
BROMAZEPAM	Brc1cc2C(c3ncccc3)=NCC(=O)Nc2cc1	0
BROMAZINE	Brc1ccc(C(OCCN(C)C)c2ccccc2)cc1	1
BROMHEXINE	Brc1c(N)c(CN(C)C2CCCCC2)cc(Br)c1	1
BROMOCHLOROSALICYLANILIDE	Brc1cc(C(=O)Nc2ccc(Cl)cc2)c(O)cc1	0
BROMOCRIPTINE	Brc1[nH]c2c3c(ccc2)C2=C[C@@](C(=O)N[C@@]4(C(C)C)C(=O)N5[C@@](O)(O4)[C@]4N(C(=O)[C@@]5CC(C)C)CCC4)CN(C)[C@@]2Cc13	1
BROMPERIDOL	Brc1ccc(C2(O)CCN(CCCC(=O)c3ccc(F)cc3)CC2)cc1	1
BROTIZOLAM	Brc1sc2-n3c(C)nnc3CN=C(c3c(Cl)cccc3)c2c1	0
BROVANEXINE	Brc1c(NC(=O)c2cc(OC)c(OC(=O)C)cc2)c(CN(C)C2CCCCC2)cc(Br)c1	0
BROVINCAMINE	Brc1cc2n3[C@@](O)(C(=O)OC)C[C@@]4(CC)[C@@]5N(CCc(c2cc1)c35)CCC4	0
BROXYQUINOLINE	Brc1c(O)c2ncccc2c(Br)c1	1
BRYOSTATIN 1	O=C(O[C@@]/1[C@]2(O)C(C)(C)/C=C/[C@@]3O[C@](C[C@@]4(O)C(C)(C)[C@@](OC(=O)C)C[C@](O4)C[C@@](O)CC(=O)O[C@@]([C@](O)C)C[C@@](O2)C\C\1=C/C(=O)OC)C/C(=C/C(=O)OC)/C3)/C=C/C=C/CCC	0
BUCLIZINE	Clc1ccc(C(N2CCN(Cc3ccc(C(C)(C)C)cc3)CC2)c2ccccc2)cc1	0
BUDESONIDE	O=C(CO)[C@]12[C@]3(C)[C@]([C@]4[C@@]([C@]5(C)C(=CC(=O)C=C5)CC4)[C@@](O)C3)C[C@]1OC(CCC)O2	1
BUDRALAZINE	N(\Nc1nncc2c1cccc2)=C(/C=C(C)C)\C	0
BULAQUINE	O(C)c1cc(NC(CCCN/C(/C)=C/2\C(=O)OCC\2)C)c2ncccc2c1	0
BUNAFTINE	O=C(N(CCN(CC)CC)CCCC)c1c2c(ccc1)cccc2	0
BUNAMIODYL	Ic1c(NC(=O)CCC)c(I)cc(I)c1/C=C(/C(=O)O)\CC	0
BUNAZOSIN	O=C(CCC)N1CCN(c2nc(N)c3c(n2)cc(OC)c(OC)c3)CCC1	0
BUPARLISIB	FC(F)(F)c1c(-c2nc(N3CCOCC3)nc(N3CCOCC3)c2)cnc(N)c1	0
BUPRENORPHINE	O(C)[C@]12[C@@]([C@](O)(C(C)(C)C)C)C[C@]3([C@]45c6c(c(O)ccc6C[C@]3N(CC3CC3)CC4)O[C@@]15)CC2	0
BUTENAFINE	N(Cc1c2c(ccc1)cccc2)(Cc1ccc(C(C)(C)C)cc1)C	1
BUTINOLINE	OC(C#CCN1CCCC1)(c1ccccc1)c1ccccc1	1
BUTOCONAZOLE	Clc1c(SC(CCc2ccc(Cl)cc2)Cn2cncc2)c(Cl)ccc1	1
BUTRIPTYLINE	N(CC(CC1c2c(cccc2)CCc2c1cccc2)C)(C)C	1
BUTYL AMINOBENZOATE	O=C(OCCCC)c1ccc(N)cc1	1
CABAZITAXEL	O=C(OC(C)(C)C)N[C@]([C@@](O)C(=O)O[C@@]1C(C)=C2C(C)(C)[C@](O)([C@@](OC(=O)c3ccccc3)[C@]3[C@](C)(C(=O)[C@@]2OC)[C@@](OC)C[C@@]2[C@@]3(OC(=O)C)CO2)C1)c1ccccc1	0
CABERGOLINE	O=C(N(C(=O)[C@]1CN(CC=C)[C@]2[C@@](c3c4c([nH]cc4C2)ccc3)C1)CCCN(C)C)NCC	1
CABOZANTINIB	Fc1ccc(NC(=O)C2(C(=O)Nc3ccc(Oc4c5c(ncc4)cc(OC)c(OC)c5)cc3)CC2)cc1	0
CALCIFEDIOL	OC(CCC[C@@](C)[C@@]1[C@]2(C)[C@](/C(=C/C=C/3\C(=C)CC[C@](O)C\3)/CCC2)CC1)(C)C	0
CALCIPOTRIOL	O[C@](/C=C/[C@@](C)[C@@]1[C@]2(C)[C@](/C(=C/C=C/3\C(=C)[C@@](O)C[C@](O)C\3)/CCC2)CC1)C1CC1	0
CALCITRIOL	OC(CCC[C@@](C)[C@@]1[C@]2(C)[C@](/C(=C/C=C/3\C(=C)[C@@](O)C[C@](O)C\3)/CCC2)CC1)(C)C	0
CAMAZEPAM	Clc1cc2C(c3ccccc3)=NC(OC(=O)N(C)C)C(=O)N(C)c2cc1	0
CAMIZESTRANT	FC(F)(F)CN1[C@](c2ncc(NC3CN(CCCF)C3)cc2)c2c(c3c([nH]nc3)cc2)C[C@]1C	0
CAMPESTEROL	O[C@@]1CC=2[C@@](C)([C@@]3[C@]([C@]4[C@@](C)([C@@]([C@@](CC[C@](C(C)C)C)C)CC4)CC3)CC=2)CC1	0
CANAGLIFLOZIN	Fc1ccc(-c2sc(Cc3c(C)ccc([C@]4[C@](O)[C@@](O)[C@](O)[C@@](CO)O4)c3)cc2)cc1	0
CANNABIDIOL	Oc1c(c(O)cc(CCCCC)c1)[C@]1[C@](C(=C)C)CCC(C)=C1	0
CANNABINOL	Oc1c-2c(OC(C)(C)c3c-2cc(C)cc3)cc(CCCCC)c1	0
CAPMATINIB	Fc1c(C(=O)NC)ccc(C2=Nn3c(Cc4cc5c(nccc5)cc4)cnc3N=C2)c1	0
CAPRAVIRINE	Clc1cc(Cl)cc(Sc2n(Cc3ccncc3)c(COC(=O)N)nc2C(C)C)c1	0
CAPSAICIN	O=C(NCc1cc(OC)c(O)cc1)CCCC/C=C/C(C)C	1
CAPTODIAME	S(C(c1ccc(SCCCC)cc1)c1ccccc1)CCN(C)C	0
CARAMIPHEN	O=C(OCCN(CC)CC)C1(c2ccccc2)CCCC1	1
CARBOMER	Clc1c(Oc2ncc(C=CC(CC(=O)C)C)cc2)ccc2nc(C(F)(F)F)sc12.Clc1c(Oc2ncc(C=CC(CC(=O)C)C)cc2)ccc2nc(C(C)(C)C)sc12.Clc1c(Oc2ncc(C=CC(CC(=O)C)C)cc2)ccc2sc(C)nc12.Clc1c(Oc2ncc(C=CC(CC(=O)C)C)cc2)cc2sc(C(C)C)nc2c1.Clc1c(Oc2ncc(C=CC(CC(=O)C)C)cc2)cc2sc(CC)nc2c1.Clc1c(Oc2ncc(C=CC(CC(=O)C)C)cc2)cc2c(OCC2)c1.FC(F)(F)c1sc2c(n1)ccc(Oc1ncc(C=CC(CC(=O)C)C)cc1)c2.O=C(CC(C=Cc1cnc(Oc2cc3nc(C)sc3cc2)cc1)C)C.O=C(CC(C=Cc1…	0
CARFENAZINE	O=C(CC)c1cc2N(CCCN3CCN(CCO)CC3)c3c(Sc2cc1)cccc3	0
CARFENTANIL (11C)	O=C(N(c1ccccc1)C1(C(=O)OC)CCN(CCc2ccccc2)CC1)CC	0
CARFILZOMIB	O=C(N[C@](C(=O)N[C@](C(=O)[C@]1(C)OC1)CC(C)C)Cc1ccccc1)[C@@](NC(=O)[C@@](NC(=O)CN1CCOCC1)CCc1ccccc1)CC(C)C	1
CARIPRAZINE	Clc1c(Cl)cccc1N1CCN(CCC2CCC(NC(=O)N(C)C)CC2)CC1	0
CARMOFUR	FC=1C(=O)NC(=O)N(C(=O)NCCCCCC)C=1	1
CAROVERINE	O(C)c1ccc(CC=2C(=O)N(CCN(CC)CC)c3c(N=2)cccc3)cc1	0
CARPIPRAMINE	O=C(N)C1(N2CCCCC2)CCN(CCCN2c3c(cccc3)CCc3c2cccc3)CC1	0
CARVEDILOL	O(CCNCC(O)COc1c2c([nH]c3c2cccc3)ccc1)c1c(OC)cccc1	1
CASOPITANT	FC(F)(F)c1cc(C(F)(F)F)cc([C@](N(C(=O)N2[C@@](c3c(C)cc(F)cc3)C[C@@](N3CCN(C(=O)C)CC3)CC2)C)C)c1	0
CE 245677	Clc1c(NC(=O)Nc2c(OC)ccc(C(=O)c3c4c(N)ncnc4n(C(C)C)c3)c2)ccc(Cl)c1	0
CEDIRANIB	Fc1c(Oc2ncnc3c2cc(OC)c(OCCCN2CCCC2)c3)ccc2[nH]c(C)cc12	0
CELECOXIB	S(=O)(=O)(N)c1ccc(-n2c(-c3ccc(C)cc3)cc(C(F)(F)F)n2)cc1	1
CENICRIVIROC	[S@](=O)(Cc1n(CCC)cnc1)c1ccc(NC(=O)C2=Cc3c(N(CC(C)C)CCC2)ccc(-c2ccc(OCCOCCCC)cc2)c3)cc1	0
CEP 9722	O(C)c1c2c3c([nH]c2ccc1)c1c(c2C(=O)N(CN4CCN(C)CC4)C(=O)c32)CCC1	0
CEP 11981	O=C1NCc2c3c(n(CC(C)C)c4c3cc(Nc3ncccn3)cc4)c3c(c12)-c1c(nn(C)c1)CC3	0
CEPHARANTHINE	O(C)c1c2Oc3c4OCOc4cc4c3[C@@](N(C)CC4)Cc3ccc(Oc4c(OC)ccc(c4)C[C@]4N(C)CCc(c4c2)c1)cc3	1
CERITINIB	Clc1c(Nc2c(S(=O)(=O)C(C)C)cccc2)nc(Nc2c(OC(C)C)cc(c(C)c2)C2CCNCC2)nc1	0
CERIVASTATIN	Fc1ccc(-c2c(/C=C/[C@@](O)C[C@@](O)CC(=O)O)c(C(C)C)nc(C(C)C)c2COC)cc1	1
CETHROMYCIN	O(C/C=C/c1cnc2c(c1)cccc2)[C@@]1(C)[C@](O[C@]2[C@](O)[C@@](N(C)C)C[C@@](C)O2)[C@@](C)C(=O)[C@@](C)C(=O)O[C@](CC)[C@@]2(C)OC(=O)N[C@@]2[C@@](C)C(=O)[C@](C)C1	0
CETIEDIL	O=C(OCCN1CCCCCC1)C(c1cscc1)C1CCCCC1	0
CFI 400945	O(C)c1cc2[C@]3(C(=O)Nc2cc1)C(c1cc2[nH]nc(/C=C/c4ccc(CN5C[C@@](C)O[C@@](C)C5)cc4)c2cc1)C3	0
CGM 097	Clc1ccc([C@@]2N(c3ccc(N(CC4CCC(N5CC(=O)N(C)CC5)CC4)C)cc3)C(=O)Cc3c2cc(OC(C)C)c(OC)c3)cc1	0
CHIDAMIDE	Fc1cc(NC(=O)c2ccc(CNC(=O)/C=C/c3cnccc3)cc2)c(N)cc1	0
CHLORANIL	ClC=1C(=O)C(Cl)=C(Cl)C(=O)C=1Cl	1
CHLORAZEPAM	ClC(Cl)(Cl)C(O)O.Clc1cc2C(c3ccccc3)=NCC(=O)N(C)c2cc1	1
CHLORBENZOXAMINE	Clc1c(C(OCCN2CCN(Cc3c(C)cccc3)CC2)c2ccccc2)cccc1	0
CHLORMADINONE	ClC=1C=2[C@@](C)([C@@]3[C@@](C=1)[C@]1[C@@](C)([C@@](O)(C(=O)C)CC1)CC3)CCC(=O)C=2	0
CHLORMIDAZOLE	Clc1ccc(Cn2c(C)nc3c2cccc3)cc1	1
CHLORODEHYDROMETHYLTESTOSTERONE	ClC=1C(=O)C=C[C@@]2(C)C=1CC[C@@]1[C@@]2CC[C@]2(C)[C@](O)(C)CC[C@@]12	0
CHLOROPYRAMINE	Clc1ccc(CN(CCN(C)C)c2ncccc2)cc1	1
CHLOROXINE	Clc1c(O)c2ncccc2c(Cl)c1	1
CHOLESTEROL	O[C@@]1CC=2[C@@](C)([C@@]3[C@]([C@]4[C@@](C)([C@@]([C@@](CCCC(C)C)C)CC4)CC3)CC=2)CC1	0
CIANOPRAMINE	N#Cc1cc2N(CCCN(C)C)c3c(cccc3)CCc2cc1	0
CICLESONIDE	O=C(OCC(=O)[C@]12[C@]3(C)[C@]([C@]4[C@@]([C@]5(C)C(=CC(=O)C=C5)CC4)[C@@](O)C3)C[C@]1O[C@@](C1CCCCC1)O2)C(C)C	0
CICLOBENDAZOLE	O=C(OC)Nc1[nH]c2c(n1)ccc(C(=O)C1CC1)c2	1
CICLOSPORIN	O=C1N(C)[C@@]([C@](O)[C@@](C/C=C/C)C)C(=O)N[C@@](CC)C(=O)N(C)CC(=O)N(C)[C@@](CC(C)C)C(=O)N[C@@](C(C)C)C(=O)N(C)[C@@](CC(C)C)C(=O)N[C@@](C)C(=O)N[C@](C)C(=O)N(C)[C@@](CC(C)C)C(=O)N(C)[C@@](CC(C)C)C(=O)N(C)[C@]1C(C)C	1
CILNIDIPINE	O=[N+]([O-])c1cc(C2C(C(=O)OC/C=C/c3ccccc3)=C(C)NC(C)=C2C(=O)OCCOC)ccc1	1
CILOSTAZOL	O(CCCCc1n(C2CCCCC2)nnn1)c1cc2c(NC(=O)CC2)cc1	1
CINACALCET	FC(F)(F)c1cc(CCCN[C@](C)c2c3c(ccc2)cccc3)ccc1	1
CINCHOCAINE	O=C(NCCN(CC)CC)c1c2c(nc(OCCCC)c1)cccc2	1
CINOLAZEPAM	Clc1cc2C(c3c(F)cccc3)=NC(O)C(=O)N(CCC#N)c2cc1	0
CIPROCINONIDE	F[C@@]12[C@]3(C)C([C@@](F)C[C@]1[C@]1[C@@](C)([C@]4(C(=O)COC(=O)C5CC5)OC(C)(C)O[C@@]4C1)C[C@@]2O)=CC(=O)C=C3	0
CISAPRIDE	Clc1c(N)cc(OC)c(C(=O)N[C@]2[C@@](OC)CN(CCCOc3ccc(F)cc3)CC2)c1	0
CITARINOSTAT	Clc1c(N(c2ncc(C(=O)NCCCCCCC(=O)NO)cn2)c2ccccc2)cccc1	0
CLADRIBINE	Clc1nc(N)c2ncn([C@@]3O[C@](CO)[C@@](O)C3)c2n1	1
CLASCOTERONE	O=C(O[C@@]1(C(=O)CO)[C@]2(C)[C@]([C@]3[C@@]([C@]4(C)C(=CC(=O)CC4)CC3)CC2)CC1)CC	0
CLEMIZOLE	Clc1ccc(Cn2c(CN3CCCC3)nc3c2cccc3)cc1	1
CLIOQUINOL	Ic1c(O)c2ncccc2c(Cl)c1	1
CLOBAZAM	Clc1cc2N(c3ccccc3)C(=O)CC(=O)N(C)c2cc1	0
CLOBENZOREX	Clc1c(CNC(Cc2ccccc2)C)cccc1	1
CLOBETASOL	ClCC(=O)[C@]1(O)[C@]2(C)[C@]([C@]3[C@@](F)([C@]4(C)C(=CC(=O)C=C4)CC3)[C@@](O)C2)C[C@@]1C	0
CLOBETASONE	ClCC(=O)[C@]1(O)[C@]2(C)[C@]([C@]3[C@@](F)([C@]4(C)C(=CC(=O)C=C4)CC3)C(=O)C2)C[C@@]1C	0
CLOCAPRAMINE	Clc1cc2N(CCCN3CCC(C(=O)N)(N4CCCCC4)CC3)c3c(cccc3)CCc2cc1	1
CLOCORTOLONE	Cl[C@@]12[C@]3(C)C([C@@](F)C[C@]1[C@]1[C@@](C)([C@@](C(=O)CO)[C@](C)C1)C[C@@]2O)=CC(=O)C=C3	0
CLODANTOIN	ClC(Cl)(Cl)SN1C(=O)C(C(CCCC)CC)NC1=O	0
CLOFARABINE	Clc1nc(N)c2ncn([C@]3[C@@](F)[C@](O)[C@@](CO)O3)c2n1	1
CLOFAZIMINE	Clc1ccc(NC=2C(=NC(C)C)C=C3N(c4ccc(Cl)cc4)c4c(N=C3C=2)cccc4)cc1	0
CLOFENETAMINE	Clc1ccc(C(OCCN(CC)CC)(C)c2ccccc2)cc1	0
CLOFEZONE	Clc1ccc(OCC(=O)NCCN(CC)CC)cc1.O=C1N(N(c2ccccc2)C(=O)C1CCCC)c1ccccc1	1
CLOFOCTOL	Clc1c(Cc2c(O)ccc(C(CC(C)(C)C)(C)C)c2)ccc(Cl)c1	1
CLOMIFENE	Cl/C(=C(\c1ccc(OCCN(CC)CC)cc1)/c1ccccc1)/c1ccccc1	1
CLONAZEPAM	Clc1c(C2=NCC(=O)Nc3c2cc([N+](=O)[O-])cc3)cccc1	0
CLONAZOLINE	Clc1c2c(c(CC3=NCCN3)cc1)cccc2	0
CLOPERIDONE	Clc1cc(N2CCN(CCCN3C(=O)Nc4c(C3=O)cccc4)CC2)ccc1	0
CLOPIDOGREL	Clc1c([C@@](C(=O)OC)N2Cc3c(scc3)CC2)cccc1	0
CLOPIRAC	Clc1ccc(-n2c(C)c(CC(=O)O)cc2C)cc1	1
CLOREXOLONE	Clc1c(S(=O)(=O)N)cc2C(=O)N(C3CCCCC3)Cc2c1	1
CLORIDAROL	Clc1ccc(C(O)c2oc3c(c2)cccc3)cc1	0
CLORINDIONE	Clc1ccc(C2C(=O)c3c(C2=O)cccc3)cc1	0
CLOROFENE	Clc1cc(Cc2ccccc2)c(O)cc1	1
CLOSTEBOL	ClC=1C(=O)CC[C@@]2(C)C=1CC[C@]1[C@]3[C@@](C)([C@@](O)CC3)CC[C@]21	0
CLOTIAPINE	Clc1cc2C(N3CCN(C)CC3)=Nc3c(Sc2cc1)cccc3	1
CLOTIAZEPAM	Clc1c(C2=NCC(=O)N(C)c3sc(CC)cc23)cccc1	0
CLOTRIMAZOLE	Clc1c(C(n2cncc2)(c2ccccc2)c2ccccc2)cccc1	1
CLOXAZOLAM	Clc1c(C23OCCN2CC(=O)Nc2c3cc(Cl)cc2)cccc1	1
COBICISTAT	O=C(OCc1scnc1)N[C@](CC[C@@](NC(=O)[C@@](NC(=O)N(Cc1nc(C(C)C)sc1)C)CCN1CCOCC1)Cc1ccccc1)Cc1ccccc1	0
COBLOPASVIR	O=C(OC)N[C@](C(=O)N1[C@](c2[nH]c(-c3c4OCOc4c(-c4ccc(-c5[nH]c([C@]6N(C(=O)[C@@](NC(=O)OC)C(C)C)CCC6)nc5)cc4)cc3)cn2)CCC1)C(C)C	0
COLECALCIFEROL	O[C@@]1C/C(=C/C=C\2/[C@]3[C@@](C)([C@@]([C@@](CCCC(C)C)C)CC3)CCC/2)/C(=C)CC1	0
COLFORSIN	O=C(O[C@@]1[C@]2(C)[C@@](O)([C@@]3(C)[C@@](O)CCC(C)(C)[C@@]3[C@@]1O)C(=O)C[C@@](C=C)(C)O2)C	1
COMBRETASTATIN A4	O(C)c1c(OC)cc(/C=C\c2cc(O)c(OC)cc2)cc1OC	0
CONIVAPTAN	O=C(Nc1ccc(C(=O)N2c3c(-c4nc(C)[nH]c4CC2)cccc3)cc1)c1c(-c2ccccc2)cccc1	0
CONTEZOLID	Fc1c(F)c(N2C(=O)O[C@@](CNc3nocc3)C2)cc(F)c1N1C=CC(=O)CC1	0
CORTIVAZOL	O=C(OCC(=O)[C@]1(O)[C@]2(C)[C@]([C@@]3C=C(C)C=4[C@@](C)([C@]3[C@@](O)C2)Cc2c(n(-c3ccccc3)nc2)C=4)C[C@]1C)C	0
COSITECAN	[Si](CCc1c2c(nc3c1CN1C(=O)C4=C([C@@](O)(CC)C(=O)OC4)C=C31)cccc2)(C)(C)C	0
CP 461	Fc1cc2C(CC(=O)NCc3ccccc3)=C(C)/C(=C/c3ccncc3)/c2cc1.Cl	0
CRENOLANIB	O(CC1(C)COC1)c1cc2ncn(-c3nc4c(N5CCC(N)CC5)cccc4cc3)c2cc1	0
CRISABOROLE	O(c1cc2c(B(O)OC2)cc1)c1ccc(C#N)cc1	0
CROFELEMER	O=C(NCc1c(OC)cccc1)c1noc(-c2ccccc2)c1	0
CURCUMIN	O=C(/C=C/c1cc(OC)c(O)cc1)CC(=O)/C=C/c1cc(OC)c(O)cc1	1
CYCLOVALONE	O(C)c1c(O)ccc(/C=C\2/C(=O)/C(=C/c3cc(OC)c(O)cc3)/CCC/2)c1	0
CYPERMETHRIN	ClC(Cl)=CC1C(C)(C)C1C(=O)OC(C#N)c1cc(Oc2ccccc2)ccc1	1
CYPROTERONE	ClC=1C=2[C@](C)([C@@]3[C@](C(=O)C=2)C3)[C@@]2[C@@](C=1)[C@]1[C@@](C)([C@@](O)(C(=O)C)CC1)CC2	0
DABRAFENIB	S(=O)(=O)(Nc1c(F)c(-c2c(-c3nc(N)ncc3)sc(C(C)(C)C)n2)ccc1)c1c(F)cccc1F	0
DACLATASVIR	O=C(OC)N[C@](C(=O)N1[C@](c2[nH]c(-c3ccc(-c4ccc(-c5[nH]c([C@]6N(C(=O)[C@@](NC(=O)OC)C(C)C)CCC6)nc5)cc4)cc3)cn2)CCC1)C(C)C	0
DACOMITINIB	Clc1c(F)ccc(Nc2ncnc3c2cc(NC(=O)/C=C/CN2CCCCC2)c(OC)c3)c1	0
DACTOLISIB	O=C1N(C)c2c(N1c1ccc(C(C#N)(C)C)cc1)c1c(nc2)ccc(-c2cnc3c(c2)cccc3)c1	0
DAIDZEIN	O=C1C(c2ccc(O)cc2)=COc2c1ccc(O)c2	1
DALCETRAPIB	S(C(=O)C(C)C)c1c(NC(=O)C2(CC(CC)CC)CCCCC2)cccc1	0
DANAZOL	O[C@]1(C#C)[C@]2(C)[C@]([C@]3[C@@]([C@]4(C)C(=Cc5oncc5C4)CC3)CC2)CC1	1
DANICOPAN	Brc1nc(NC(=O)[C@]2N(C(=O)Cn3nc(C(=O)C)c4c3ccc(-c3cnc(C)nc3)c4)C[C@](F)C2)ccc1	0
DANIRIXIN	Clc1c(S(=O)(=O)[C@@]2CNCCC2)c(O)c(NC(=O)Nc2c(C)c(F)ccc2)cc1	0
DANOPREVIR	S(=O)(=O)(NC(=O)[C@]12NC(=O)[C@]3N(C(=O)[C@@](NC(=O)OC(C)(C)C)CCCCC/C=C\[C@@]1C2)C[C@](OC(=O)N1Cc2c(F)cccc2C1)C3)C1CC1	0
DAPOXETINE	O(CC[C@](N(C)C)c1ccccc1)c1c2c(ccc1)cccc2	1
DAREXABAN	O=C(Nc1c(O)cccc1NC(=O)c1ccc(OC)cc1)c1ccc(N2CCN(C)CCC2)cc1	0
DARIDOREXANT	Clc1c(C)c2nc([C@@]3(C)N(C(=O)c4c(-n5nccn5)ccc(OC)c4)CCC3)[nH]c2cc1	0
DAROLUTAMIDE	Clc1c(C#N)ccc(-c2nn(C[C@@](NC(=O)c3n[nH]c(C(O)C)c3)C)cc2)c1	0
DASABUVIR	S(=O)(=O)(Nc1cc2c(cc(-c3c(OC)c(C(C)(C)C)cc(N4C(=O)NC(=O)C=C4)c3)cc2)cc1)C	0
DASANTAFIL	Brc1c(OC)ccc(Cn2c(N[C@]3[C@](O)CCC3)nc3N(CCO)C(=O)N(CC)C(=O)c23)c1	0
DASATINIB	Clc1c(NC(=O)c2sc(Nc3nc(C)nc(N4CCN(CCO)CC4)c3)nc2)c(C)ccc1	1
DECERNOTINIB	FC(F)(F)CNC(=O)[C@](Nc1nc(-c2c3c([nH]c2)nccc3)ncc1)(CC)C	0
DEHYDROANDROGRAPHOLIDE	O=C1/C(=C/C[C@]2C(=C)CC[C@@]3[C@@](CO)(C)[C@](O)CC[C@@]23C)/C=CO1	0
DEHYDROEMETINE	O(C)c1c(OC)cc2c([C@@](CC3=C(CC)CN4[C@](c5c(cc(OC)c(OC)c5)CC4)C3)NCC2)c1	0
DELAMANID	FC(F)(F)Oc1ccc(OC2CCN(c3ccc(OC[C@]4(C)Oc5n(cc([N+](=O)[O-])n5)C4)cc3)CC2)cc1	0
DELANZOMIB	O=C(N[C@@](CC(C)C)B(O)O)[C@@](NC(=O)c1nc(-c2ccccc2)ccc1)[C@](O)C	0
DELAPRIL	O=C(OCC)[C@@](N[C@](C(=O)N(CC(=O)O)C1Cc2c(cccc2)C1)C)CCc1ccccc1	1
DELEOBUVIR	Brc1cnc(-c2n(C)c3c(c2C2CCCC2)ccc(C(=O)NC2(c4n(C)c5c(n4)ccc(/C=C/C(=O)O)c5)CCC2)c3)nc1	0
DELORAZEPAM	Clc1c(C2=NCC(=O)Nc3c2cc(Cl)cc3)cccc1	0
DELTA TOCOTRIENOL	Oc1cc(C)c2O[C@@](CC/C=C(/CC/C=C(/CCC=C(C)C)\C)\C)(C)CCc2c1	0
DELTAMETHRIN	BrC(Br)=C[C@@]1C(C)(C)[C@@]1C(=O)O[C@](C#N)c1cc(Oc2ccccc2)ccc1	1
DENAGLIPTIN	Fc1ccc(C([C@](N)C(=O)N2[C@](C#N)C[C@](F)C2)c2ccc(F)cc2)cc1	0
DENAVERINE	O=C(OCCN(C)C)C(OCC(CC)CC)(c1ccccc1)c1ccccc1	0
DENOTIVIR	Clc1ccc(NC(=O)c2c(NC(=O)c3ccccc3)snc2C)cc1	0
DERACOXIB	S(=O)(=O)(N)c1ccc(-n2c(-c3cc(F)c(OC)cc3)cc(C(F)F)n2)cc1	1
DESERPIDINE	O=C(O[C@]1[C@](OC)[C@@](C(=O)OC)[C@@]2[C@](C1)CN1[C@@](c3[nH]c4c(c3CC1)cccc4)C2)c1cc(OC)c(OC)c(OC)c1	0
DESETHYLAMINODARONE	Ic1c(OCCNCC)c(I)cc(C(=O)c2c(CCCC)oc3c2cccc3)c1	0
DESOGESTREL	O[C@]1(C#C)[C@]2(CC)[C@]([C@]3[C@](C(=C)C2)[C@@]2C(=CCCC2)CC3)CC1	0
DEUTETRABENAZINE	O(C)c1c(OC)cc2c(c1)[C@@]1N(C[C@@](CC(C)C)C(=O)C1)CC2	0
DEXBUDESONIDE	O=C(CO)[C@]12[C@]3(C)[C@]([C@]4[C@@]([C@]5(C)C(=CC(=O)C=C5)CC4)[C@@](O)C3)C[C@]1O[C@@](CCC)O2	0
DEXLANSOPRAZOLE	[S@@](=O)(Cc1c(C)c(OCC(F)(F)F)ccn1)c1[nH]c2c(n1)cccc2	0
DEXRABEPRAZOLE	[S@@](=O)(Cc1c(C)c(OCCCOC)ccn1)c1[nH]c2c(n1)cccc2	0
DEXTROMORAMIDE	O=C(C([C@@](CN1CCOCC1)C)(c1ccccc1)c1ccccc1)N1CCCC1	1
DIAZEPAM	Clc1cc2C(c3ccccc3)=NCC(=O)N(C)c2cc1	1
DIBENZEPIN	O=C1N(CCN(C)C)c2c(N(C)c3c1cccc3)cccc2	1
DICHLOROPHEN	Clc1cc(Cc2c(O)ccc(Cl)c2)c(O)cc1	1
DICYCLOVERINE	O=C(OCCN(CC)CC)C1(C2CCCCC2)CCCCC1	1
DIENOGEST	O=C1C=C2C(=C3[C@]([C@]4[C@@](C)([C@](O)(CC#N)CC4)CC3)CC2)CC1	0
DIETHYLSTILBESTROL	Oc1ccc(/C(=C(\CC)/c2ccc(O)cc2)/CC)cc1	1
DIFAMILAST	FC(F)Oc1c(OC(C)C)cc(-c2occ(CNC(=O)c3c(OCC)cccc3)n2)cc1	0
DIFLORASONE	F[C@@]12[C@]3(C)C([C@@](F)C[C@]1[C@]1[C@@](C)([C@@](O)(C(=O)CO)[C@@](C)C1)C[C@@]2O)=CC(=O)C=C3	0
DIFLUCORTOLONE	F[C@@]12[C@]3(C)C([C@@](F)C[C@]1[C@]1[C@@](C)([C@@](C(=O)CO)[C@](C)C1)C[C@@]2O)=CC(=O)C=C3	0
DIFLUPREDNATE	F[C@@]12[C@]3(C)C([C@@](F)C[C@]1[C@]1[C@@](C)([C@@](OC(=O)CCC)(C(=O)COC(=O)C)CC1)C[C@@]2O)=CC(=O)C=C3	0
DIHYDROERGOCORNINE	O=C(N[C@@]1(C(C)C)C(=O)N2[C@@](O)(O1)[C@]1N(C(=O)[C@@]2C(C)C)CCC1)[C@]1CN(C)[C@]2[C@@](c3c4c([nH]cc4C2)ccc3)C1	0
DIHYDROERGOCRISTINE	O=C(N[C@@]1(C(C)C)C(=O)N2[C@@](O)(O1)[C@]1N(C(=O)[C@@]2Cc2ccccc2)CCC1)[C@]1CN(C)[C@]2[C@@](c3c4c([nH]cc4C2)ccc3)C1	0
DIHYDROERGOCRYPTINE	O=C(N[C@@]1(C(C)C)C(=O)N2[C@@](O)(O1)[C@]1N(C(=O)[C@@]2CC(C)C)CCC1)[C@]1CN(C)[C@]2[C@@](c3c4c([nH]cc4C2)ccc3)C1	0
DIHYDROERGOTAMINE	O=C(N[C@@]1(C)C(=O)N2[C@@](O)(O1)[C@]1N(C(=O)[C@@]2Cc2ccccc2)CCC1)[C@]1CN(C)[C@]2[C@@](c3c4c([nH]cc4C2)ccc3)C1	1
DIHYDROERGOTOXINE	S(=O)(=O)(O)C.O=C(N[C@@]1(C)C(=O)N2[C@@](O)(O1)[C@]1N(C(=O)[C@@]2Cc2ccccc2)CCC1)[C@]1CN(C)[C@]2C(c3c4c([nH]cc4C2)ccc3)C1	0
DIHYDROTACHYSTEROL	O[C@@]1C/C(=C\C=C/2\[C@]3[C@@](C)([C@@]([C@@](/C=C/[C@@](C(C)C)C)C)CC3)CCC\2)/[C@@](C)CC1	0
DIISOBUTYLAMINOBENZOYLOXYPROPYL THEOPHYLLINE	O=C(OC(CN(CC(C)C)CC(C)C)Cn1c2C(=O)N(C)C(=O)N(C)c2nc1)c1ccccc1	0
DILAZEP	O=C(OCCCN1CCN(CCCOC(=O)c2cc(OC)c(OC)c(OC)c2)CCC1)c1cc(OC)c(OC)c(OC)c1	1
DIMEFLINE	O(C)c1c(CN(C)C)c2OC(c3ccccc3)=C(C)C(=O)c2cc1	0
DIMESTROL	O(C)c1ccc(/C(=C(\CC)/c2ccc(OC)cc2)/CC)cc1	0
DIMETHISTERONE	O=C1C=C2[C@@](C)([C@@]3[C@]([C@]4[C@@](C)([C@](O)(C#CC)CC4)CC3)C[C@@]2C)CC1	1
DIMETHOXANATE	O=C(OCCOCCN(C)C)N1c2c(Sc3c1cccc3)cccc2	0
DIMETOTIAZINE	S(=O)(=O)(N(C)C)c1cc2N(CC(N(C)C)C)c3c(Sc2cc1)cccc3	0
DIMOXYLINE	O(CC)c1c(OC)cc(Cc2nc(C)cc3c2cc(OC)c(OC)c3)cc1	0
DIOSMETIN	O(C)c1c(O)cc(C=2Oc3c(c(O)cc(O)c3)C(=O)C=2)cc1	0
DIPERODON	O=C(OC(COC(=O)Nc1ccccc1)CN1CCCCC1)Nc1ccccc1	1
DIPHENADIONE	O=C(C(c1ccccc1)c1ccccc1)C1C(=O)c2c(C1=O)cccc2	1
DIPHENCYPRONE	O=C1C(c2ccccc2)=C1c1ccccc1	1
DIPHENOXYLATE	O=C(OCC)C1(c2ccccc2)CCN(CCC(C#N)(c2ccccc2)c2ccccc2)CC1	1
DIPHENYLPYRALINE	O(C(c1ccccc1)c1ccccc1)C1CCN(C)CC1	1
DIPYRIDAMOLE	OCCN(CCO)c1nc(N2CCCCC2)c2nc(N(CCO)CCO)nc(N3CCCCC3)c2n1	1
DISULFIRAM	S(SC(=S)N(CC)CC)C(=S)N(CC)CC	1
DITAZOLE	OCCN(CCO)c1oc(c(-c2ccccc2)n1)-c1ccccc1	0
DITHIAZANINE	C(\C=C\c1[n+](CC)c2c(s1)cccc2)=C/C=C/1\N(CC)c2c(S\1)cccc2	0
DIVARASIB	Clc1c(-c2c(C(F)(F)F)c(C)cc(N)n2)c(F)c2nc(OC[C@]3N(C)CCC3)nc(N3[C@@](C)CN(C(=O)C=C)CC3)c2c1	0
DIXYRAZINE	O(CCO)CCN1CCN(CC(CN2c3c(Sc4c2cccc4)cccc3)C)CC1	0
DODECYLTRIPHENYLPHOSPHONIUM BROMIDE	[P+](CCCCCCCCCCCC)(c1ccccc1)(c1ccccc1)c1ccccc1.[Br-]	0
DOMATINOSTAT	S(=O)(=O)(n1cc(/C=C/C(=O)Nc2c(N)cccc2)cc1)c1ccc(-c2cn(C)nc2)cc1	0
DORAVIRINE	Clc1cc(OC=2C(=O)N(CC=3N(C)C(=O)NN=3)C=CC=2C(F)(F)F)cc(C#N)c1	0
DORIPENEM	S(=O)(=O)(NC[C@]1NC[C@@](SC2=C(C(=O)O)N3C(=O)[C@]([C@](O)C)[C@]3[C@]2C)C1)N	1
DOTINURAD	Clc1c(O)c(Cl)cc(C(=O)N2c3c(S(=O)(=O)C2)cccc3)c1	0
DOXAZOSIN	O=C(N1CCN(c2nc(N)c3c(n2)cc(OC)c(OC)c3)CC1)C1Oc2c(OC1)cccc2	1
DOXERCALCIFEROL	O[C@@]1C(=C)/C(=C\C=C/2\[C@]3[C@@](C)([C@@]([C@@](/C=C/[C@@](C(C)C)C)C)CC3)CCC\2)/C[C@@](O)C1	0
DROFENINE	O=C(OCCN(CC)CC)C(c1ccccc1)C1CCCCC1	1
DROMETRIZOLE	Oc1c(-n2nc3c(n2)cccc3)cc(C)cc1	1
DRONABINOL	Oc1c2c(OC(C)(C)[C@]3[C@]2C=C(C)CC3)cc(CCCCC)c1	0
DRONEDARONE	S(=O)(=O)(Nc1cc2c(C(=O)c3ccc(OCCCN(CCCC)CCCC)cc3)c(CCCC)oc2cc1)C	1
DROPERIDOL	Fc1ccc(C(=O)CCCN2CC=C(N3C(=O)Nc4c3cccc4)CC2)cc1	1
DROSTANOLONE	O=C1[C@](C)C[C@]2(C)[C@@]3[C@]([C@]4[C@@](C)([C@@](O)CC4)CC3)CC[C@]2C1	0
DROTAVERINE	O(CC)c1c(OCC)ccc(/C=C/2\NCCc3c\2cc(OCC)c(OCC)c3)c1	0
DS 7423	FC(F)(F)Cn1c(N2C[C@@](C)N(C(=O)C)CC2)nc2c(N3CCOCC3)nc(-c3cnc(N)nc3)nc12	0
DUTASTERIDE	FC(F)(F)c1c(NC(=O)[C@@]2[C@]3(C)[C@]([C@]4[C@@]([C@@]5(C)C=CC(=O)N[C@@]5CC4)CC3)CC2)cc(C(F)(F)F)cc1	0
DUVELISIB	Clc1c2C(=O)N(c3ccccc3)C([C@@](Nc3ncnc4nc[nH]c34)C)=Cc2ccc1	0
DYCLONINE	O=C(CCN1CCCCC1)c1ccc(OCCCC)cc1	1
DYDROGESTERONE	O=C(C)[C@@]1[C@]2(C)[C@]([C@@]3C=CC=4[C@](C)([C@@]3CC2)CCC(=O)C=4)CC1	1
EBERCONAZOLE	Clc1c2C(n3cncc3)c3c(cccc3)CCc2cc(Cl)c1	0
ECONAZOLE	Clc1c(C(OCc2ccc(Cl)cc2)Cn2cncc2)ccc(Cl)c1	1
EDICOTINIB	O=C(Nc1c(C2=CCC(C)(C)CC2)nc(C2CC(C)(C)OC(C)(C)C2)cc1)c1[nH]c(C#N)cn1	0
EFATUTAZONE	O(Cc1n(C)c2c(n1)ccc(Oc1cc(C)c(N)c(C)c1)c2)c1ccc(CC2C(=O)NC(=O)S2)cc1	0
EFAVIRENZ	Clc1cc2[C@](C(F)(F)F)(C#CC3CC3)OC(=O)Nc2cc1	1
EFONIDIPINE	O=[N+]([O-])c1cc(C2C(C(=O)OCCN(Cc3ccccc3)c3ccccc3)=C(C)NC(C)=C2P2(=O)OCC(C)(C)CO2)ccc1	0
EGANELISIB	O=C(N[C@@](C)C=1N(c2ccccc2)C(=O)c2c(C#Cc3cn(C)nc3)cccc2C=1)c1c(N)nn2c1N=CC=C2	0
ELACESTRANT	O(C)c1cc(N(CC)Cc2ccc(CCNCC)cc2)c([C@]2Cc3c(cc(O)cc3)CC2)cc1	0
ELAGOLIX	FC(F)(F)c1c(CN2C(=O)N(C[C@](NCCCC(=O)O)c3ccccc3)C(=O)C(c3c(F)c(OC)ccc3)=C2C)c(F)ccc1	0
ELBASVIR	O=C(OC)N[C@](C(=O)N1[C@](c2[nH]c(-c3cc4c(n5[C@](c6ccccc6)Oc6c(-c5c4)ccc(-c4[nH]c([C@]5N(C(=O)[C@@](NC(=O)OC)C(C)C)CCC5)nc4)c6)cc3)cn2)CCC1)C(C)C	0
ELDECALCITOL	O(CCCO)[C@]1[C@](O)C(=C)/C(=C\C=C/2\[C@]3[C@@](C)([C@@]([C@@](CCCC(O)(C)C)C)CC3)CCC\2)/C[C@]1O	0
ELESCLOMOL	S=C(N(NC(=O)CC(=O)NN(C(=S)c1ccccc1)C)C)c1ccccc1	0
ELETRIPTAN	S(=O)(=O)(CCc1cc2c(C[C@@]3N(C)CCC3)c[nH]c2cc1)c1ccccc1	1
ELEXACAFTOR	S(=O)(=O)(NC(=O)c1c(N2C(C)(C)C[C@](C)C2)nc(-n2nc(OCC(C(F)(F)F)(C)C)cc2)cc1)c1c(C)nn(C)c1	0
ELIGLUSTAT	O=C(N[C@@]([C@](O)c1cc2OCCOc2cc1)CN1CCCC1)CCCCCCC	0
ELINZANETANT	FC(F)(F)c1cc(C(F)(F)F)cc(C(C(=O)N(C)c2c(-c3c(C)cc(F)cc3)cc(N3[C@](CO)CN4[C@@](C3)COCC4)nc2)(C)C)c1	0
ELRAGLUSIB	Fc1cc2c(C3=C(c4c5c(n(C)c4)cc4OCOc4c5)C(=O)NC3=O)coc2cc1	0
ELSULFAVIRINE	Brc1c(Oc2cc(Cl)cc(C#N)c2)c(F)c(CC(=O)Nc2c(Cl)cc(S(=O)(=O)NC(=O)CC)cc2)cc1	0
ELTANEXOR	FC(F)(F)c1cc(C(F)(F)F)cc(-c2nn(/C=C(/C(=O)N)\c3cncnc3)cn2)c1	0
EMBUSARTAN	Fc1c(CN2C(=O)C=C(C(=O)OC)C=C2CCCC)ccc(-c2c(-c3n[nH]nn3)cccc2)c1	0
EMETINE	O(C)c1c(OC)cc2c([C@@](C[C@@]3[C@@](CC)CN4[C@](c5c(cc(OC)c(OC)c5)CC4)C3)NCC2)c1	1
EMIVIRINE	O(CC)CN1C(Cc2ccccc2)=C(C(C)C)C(=O)NC1=O	0
EMVODODSTAT	Clc1cc2c([nH]c3[C@@](N(C(=O)Oc4ccc(Cl)cc4)CCc23)c2ccc(OC)cc2)cc1	0
ENASIDENIB	FC(F)(F)c1nccc(Nc2nc(NCC(O)(C)C)nc(-c3nc(C(F)(F)F)ccc3)n2)c1	0
ENCEQUIDAR	O=C(Nc1c(-c2nn(-c3ccc(CCN4Cc5c(cc(OC)c(OC)c5)CC4)cc3)nn2)cc(OC)c(OC)c1)C=1Oc2c(C(=O)C=1)cccc2	0
ENCLOMIPHENE	Cl/C(=C(/c1ccc(OCCN(CC)CC)cc1)\c1ccccc1)/c1ccccc1	0
ENCORAFENIB	Clc1cc(NS(=O)(=O)C)c(F)c(-c2c(-c3nc(NC[C@@](NC(=O)OC)C)ncc3)cn(C(C)C)n2)c1	0
ENDOXIFEN	O(CCNC)c1ccc(/C(=C(/CC)\c2ccccc2)/c2ccc(O)cc2)cc1	0
ENOBOSARM	FC(F)(F)c1c(C#N)ccc(NC(=O)[C@@](O)(COc2ccc(C#N)cc2)C)c1	0
ENSARTINIB	Clc1c([C@](Oc2c(N)nnc(C(=O)Nc3ccc(C(=O)N4C[C@@](C)N[C@@](C)C4)cc3)c2)C)c(Cl)ccc1F	0
ENSIFENTRINE	O=C(NCCN1C(=O)N2C(c3c(cc(OC)c(OC)c3)CC2)=CC1=Nc1c(C)cc(C)cc1C)N	0
ENSITRELVIR	Clc1c(NC=2N(Cc3c(F)cc(F)c(F)c3)C(=O)N(Cc3nn(C)cn3)C(=O)N=2)cc2c(nn(C)c2)c1	0
ENTINOSTAT	O=C(OCc1cnccc1)NCc1ccc(C(=O)Nc2c(N)cccc2)cc1	0
ENTOSPLETINIB	N(c1ccc(N2CCOCC2)cc1)C1=NC(c2cc3[nH]ncc3cc2)=Cn2c1ncc2	0
ENTRECTINIB	Fc1cc(F)cc(Cc2cc3c(NC(=O)c4c(NC5CCOCC5)cc(N5CCN(C)CC5)cc4)n[nH]c3cc2)c1	0
ENZACAMENE	O=C1/C(=C/c2ccc(C)cc2)/C2C(C)(C)C1(C)CC2	0
ENZALUTAMIDE	S=C1N(c2cc(C(F)(F)F)c(C#N)cc2)C(=O)C(C)(C)N1c1cc(F)c(C(=O)NC)cc1	0
EPAB	O=C(Nc1ccc(C(=O)OCC)cc1)CN1CCCCC1	1
EPELSIBAN	O=C([C@](N1C(=O)[C@@](C2Cc3c(cccc3)C2)NC(=O)[C@]1[C@](CC)C)c1c(C)nc(C)cc1)N1CCOCC1	0
EPERTINIB	Clc1c(OCc2cc(F)ccc2)ccc(Nc2ncnc3c2cc(/C(=N/OC[C@@]2NCCOC2)/C#CC)cc3)c1	0
EPICHOLESTANOL	O[C@]1C[C@]2[C@@](C)([C@@]3[C@]([C@]4[C@@](C)([C@@]([C@@](CCCC(C)C)C)CC4)CC3)CC2)CC1	0
EPIMESTROL	O(C)c1cc2c(cc1)[C@@]1[C@]([C@]3[C@@](C)([C@](O)[C@](O)C3)CC1)CC2	0
EPOTHILONE A	O=C1C(C)(C)[C@@](O)CC(=O)O[C@](/C(=C/c2nc(C)sc2)/C)C[C@@]2O[C@@]2CCC[C@](C)[C@](O)[C@]1C	0
EPOTHILONE D	O=C1C(C)(C)[C@@](O)CC(=O)O[C@](/C(=C/c2nc(C)sc2)/C)C/C=C(/C)\CCC[C@](C)[C@](O)[C@]1C	0
EPRAZINONE	O=C(C(CN1CCN(CC(OCC)c2ccccc2)CC1)C)c1ccccc1	1
EPZ 5687	O=C(NCC=1C(=O)NC(C)=CC=1C)c1c2c(n(C3CCCC3)nc2)cc(-c2ccc(CN3CCOCC3)cc2)c1	0
EQUILIN	O=C1[C@]2(C)[C@](C=3[C@@](c4c(cc(O)cc4)CC=3)CC2)CC1	1
ERBULOZOLE	S(C[C@@]1O[C@@](Cn2cncc2)(c2ccc(OC)cc2)OC1)c1ccc(NC(=O)OCC)cc1	0
ERDAFITINIB	O(C)c1cc(OC)cc(N(CCNC(C)C)c2cc3nc(-c4cn(C)nc4)cnc3cc2)c1	0
ERGOCALCIFEROL	O[C@@]1C/C(=C/C=C\2/[C@]3[C@@](C)([C@@]([C@@](/C=C/[C@@](C(C)C)C)C)CC3)CCC/2)/C(=C)CC1	0
ERGOCRISTINE	O=C(N[C@@]1(C(C)C)C(=O)N2[C@@](O)(O1)[C@]1N(C(=O)[C@@]2Cc2ccccc2)CCC1)[C@@]1C=C2c3c4c([nH]cc4C[C@]2N(C)C1)ccc3	0
ERGOTAMINE	O=C(N[C@@]1(C)C(=O)N2[C@@](O)(O1)[C@]1N(C(=O)[C@@]2Cc2ccccc2)CCC1)[C@@]1C=C2c3c4c([nH]cc4C[C@]2N(C)C1)ccc3	1
ERLOTINIB	O(CCOc1c(OCCOC)cc2ncnc(Nc3cc(C#C)ccc3)c2c1)C	1
ERYTHROPOIETIN	Clc1c(CO)n(Cc2ccc(-c3c(-c4nnn[n-]4)cccc3)cc2)c(CCCC)n1.[K+]	0
ESAXERENONE	S(=O)(=O)(C)c1ccc(NC(=O)c2c(C)c(n(CCO)c2)-c2c(C(F)(F)F)cccc2)cc1	0
ESDEPALLETHRINE	O=C(O[C@@]1C(C)=C(CC=C)C(=O)C1)[C@]1C(C)(C)[C@@]1C=C(C)C	1
ESOMEPRAZOLE	[S@](=O)(Cc1c(C)c(OC)c(C)cn1)c1[nH]c2c(n1)ccc(OC)c2	0
ESTAZOLAM	Clc1cc2C(c3ccccc3)=NCc3n(-c2cc1)cnn3	0
ESTRADIOL	Oc1cc2c(cc1)[C@@]1[C@]([C@]3[C@@](C)([C@@](O)CC3)CC1)CC2	1
ESTRONE	O=C1[C@]2(C)[C@]([C@]3[C@@](c4c(cc(O)cc4)CC3)CC2)CC1	1
ETAFENONE	O=C(CCc1ccccc1)c1c(OCCN(CC)CC)cccc1	1
ETHACIZINE	O=C(OCC)Nc1cc2N(C(=O)CCN(CC)CC)c3c(Sc2cc1)cccc3	0
ETHAVERINE	O(CC)c1c(OCC)ccc(Cc2nccc3c2cc(OCC)c(OCC)c3)c1	1
ETHINYLESTRADIOL	Oc1cc2c(cc1)[C@@]1[C@]([C@]3[C@@](C)([C@](O)(C#C)CC3)CC1)CC2	1
ETHYL BISCOUMACETATE	O=C(OCC)C(C=1C(=O)Oc2c(C=1O)cccc2)C=1C(=O)Oc2c(C=1O)cccc2	1
ETHYL LOFLAZEPATE	Clc1cc2C(c3c(F)cccc3)=NC(C(=O)OCC)C(=O)Nc2cc1	0
ETHYLESTRENOL	O[C@]1(CC)[C@]2(C)[C@]([C@]3[C@@]([C@@]4C(=CCCC4)CC3)CC2)CC1	1
ETIFOXINE	Clc1cc2C(C)(c3ccccc3)OC(=NCC)Nc2cc1	0
ETIPREDNOL DICLOACETATE	ClC(Cl)C(=O)O[C@@]1(C(=O)OCC)[C@]2(C)[C@]([C@]3[C@@]([C@]4(C)C(=CC(=O)C=C4)CC3)[C@@](O)C2)CC1	0
ETIROXATE	Ic1c(Oc2cc(I)c(O)c(I)c2)c(I)cc(CC(N)(C(=O)OCC)C)c1	0
ETIZOLAM	Clc1c(C2=NCc3n(c(C)nn3)-c3sc(CC)cc23)cccc1	1
ETODROXIZINE	Clc1ccc(C(N2CCN(CCOCCOCCO)CC2)c2ccccc2)cc1	0
ETOFAMIDE	ClC(Cl)C(=O)N(CCOCC)Cc1ccc(Oc2ccc([N+](=O)[O-])cc2)cc1	0
ETOFYLLINE CLOFIBRATE	Clc1ccc(OC(C(=O)OCCn2c3C(=O)N(C)C(=O)N(C)c3nc2)(C)C)cc1	0
ETOMIDATE	O=C(OCC)c1n([C@](C)c2ccccc2)cnc1	0
ETOMOXIR	Clc1ccc(OCCCCCC[C@@]2(C(=O)OCC)OC2)cc1	0
ETONOGESTREL	O=C1C=C2[C@@]([C@]3C(=C)C[C@]4(CC)[C@](O)(C#C)CC[C@]4[C@@]3CC2)CC1	0
ETOPERIDONE	Clc1cc(N2CCN(CCCN3C(=O)N(CC)C(CC)=N3)CC2)ccc1	0
ETOPOSIDE	O(C)c1c(O)c(OC)cc([C@@]2c3c([C@@](O[C@]4[C@](O)[C@@](O)[C@@]5O[C@](C)OC[C@]5O4)[C@@]4[C@@]2C(=O)OC4)cc2OCOc2c3)c1	1
ETRAVIRINE	Brc1c(Oc2c(C)cc(C#N)cc2C)nc(Nc2ccc(C#N)cc2)nc1N	0
ETRETINATE	O=C(OCC)/C=C(/C=C/C=C(/C=C/c1c(C)c(C)c(OC)cc1C)\C)\C	1
ETRUMADENANT	OC(C)(C)c1nc(Cn2nnc(-c3nc(N)nc(-c4c(C)c(C#N)ccc4)c3)c2)ccc1	0
ETYNODIOL	O[C@]1(C#C)[C@]2(C)[C@]([C@]3[C@@]([C@@]4C(=C[C@@](O)CC4)CC3)CC2)CC1	0
EUPATILIN	O(C)c1c(O)c2C(=O)C=C(c3cc(OC)c(OC)cc3)Oc2cc1O	0
EVACETRAPIB	FC(F)(F)c1cc(C(F)(F)F)cc(CN(c2nn(C)nn2)[C@@]2c3c(N(CC4CCC(C(=O)O)CC4)CCC2)c(C)cc(C)c3)c1	0
EVEROLIMUS	O=C1[C@@]2(O)[C@](C)CC[C@](O2)C[C@](OC)/C(/C)=C/C=C/C=C/[C@@](C)C[C@@](C)C(=O)[C@](OC)[C@](O)/C(/C)=C/[C@@](C)C(=O)C[C@@]([C@@](C[C@]2C[C@@](OC)[C@](OCCO)CC2)C)OC(=O)[C@]2N(C1=O)CCCC2	0
EVOBRUTINIB	O=C(C=C)N1CCC(CNc2c(c(N)ncn2)-c2ccc(Oc3ccccc3)cc2)CC1	0
EVODIAMINE	O=C1N2[C@](N(C)c3c1cccc3)c1[nH]c3c(c1CC2)cccc3	0
EXEMESTANE	O=C1C=C2[C@](C)(C=C1)[C@@]1[C@]([C@]3[C@@](C)(C(=O)CC3)CC1)CC2=C	1
EYE	N(Cc1cc2c(n(CC)c3c2ccc(-c2sc(C)cc2)c3)cc1)C	0
EZETIMIBE	Fc1ccc([C@@](O)CC[C@]2C(=O)N(c3ccc(F)cc3)[C@@]2c2ccc(O)cc2)cc1	1
FABOMOTIZOLE	S(CCN1CCOCC1)c1[nH]c2c(n1)ccc(OCC)c2	0
FALDAPREVIR	Brc1c(OC)ccc2c(O[C@]3CN(C(=O)[C@@](NC(=O)OC4CCCC4)C(C)(C)C)[C@](C(=O)N[C@@]4(C(=O)O)[C@](C=C)C4)C3)cc(-c3nc(NC(=O)C(C)C)sc3)nc12	0
FALECALCITRIOL	FC(F)(F)C(O)(C(F)(F)F)CCC[C@@](C)[C@@]1[C@]2(C)[C@](/C(=C/C=C/3\C(=C)[C@@](O)C[C@](O)C\3)/CCC2)CC1	0
FEBUXOSTAT	O=C(O)c1c(C)nc(-c2cc(C#N)c(OCC(C)C)cc2)s1	1
FEDRATINIB	S(=O)(=O)(NC(C)(C)C)c1cc(Nc2c(C)cnc(Nc3ccc(OCCN4CCCC4)cc3)n2)ccc1	0
FELEZONEXOR	Clc1c(C(F)(F)F)ccc(NN2C(=O)C(COCCC(C)(C)C)=C(C)C2=O)n1	0
FENBENDAZOLE	S(c1cc2[nH]c(NC(=O)OC)nc2cc1)c1ccccc1	1
FENBUTRAZATE	O=C(OCCN1C(C)C(c2ccccc2)OCC1)C(CC)c1ccccc1	1
FENEBRUTINIB	O=C1N(C)C=C(c2c(CO)c(N3C(=O)c4n(c5c(c4)CC(C)(C)C5)CC3)ncc2)C=C1Nc1ncc(N2[C@@](C)CN(C3COC3)CC2)cc1	0
FENOVERINE	O=C(CN1CCN(Cc2cc3OCOc3cc2)CC1)N1c2c(Sc3c1cccc3)cccc2	1
FENTANYL	O=C(N(c1ccccc1)C1CCN(CCc2ccccc2)CC1)CC	0
FENTICLOR	Clc1cc(Sc2c(O)ccc(Cl)c2)c(O)cc1	1
FENTICONAZOLE	Clc1c(C(OCc2ccc(Sc3ccccc3)cc2)Cn2cncc2)ccc(Cl)c1	1
FEPRAZONE	O=C1N(N(c2ccccc2)C(=O)C1CC=C(C)C)c1ccccc1	1
FERRIC FERROCYANIDE	N#[C-].N#[C-].N#[C-].N#[C-].N#[C-].N#[C-].N#[C-].N#[C-].N#[C-].N#[C-].N#[C-].N#[C-].N#[C-].N#[C-].N#[C-].N#[C-].N#[C-].N#[C-].[Fe+3].[Fe+3].[Fe+3].[Fe+3].[Fe+2].[Fe+2].[Fe+2]	1
FEXINIDAZOLE	S(C)c1ccc(OCc2n(C)c([N+](=O)[O-])cn2)cc1	0
FEZOLINETANT	Fc1ccc(C(=O)N2[C@](C)c3n(c(-c4snc(C)n4)nn3)CC2)cc1	0
FILIBUVIR	O=C1C(Cc2nn3C(C)=CC(C)=Nc3n2)=C(O)C[C@](CCc2cc(CC)nc(CC)c2)(C2CCCC2)O1	0
FIMASARTAN	S=C(N(C)C)CC=1C(=O)N(Cc2ccc(-c3c(-c4n[nH]nn4)cccc3)cc2)C(CCCC)=NC=1C	0
FINERENONE	O=C(N)C1=C(C)Nc2c(C)cnc(OCC)c2[C@@]1c1c(OC)cc(C#N)cc1	0
FIRSOCOSTAT	O=C(O)C(C)(C)N1C(=O)N(C[C@](OC2CCOCC2)c2c(OC)cccc2)c2sc(-c3occn3)c(C)c2C1=O	0
FISETIN	O=C1C(O)=C(c2cc(O)c(O)cc2)Oc2c1ccc(O)c2	0
FLIBANSERIN	FC(F)(F)c1cc(N2CCN(CCN3C(=O)Nc4c3cccc4)CC2)ccc1	0
FLOCTAFENINE	FC(F)(F)c1c2nccc(Nc3c(C(=O)OCC(O)CO)cccc3)c2ccc1	1
FLORBETABEN (18F)	FCCOCCOCCOc1ccc(/C=C/c2ccc(NC)cc2)cc1	0
FLORBETAPIR (18F)	FCCOCCOCCOc1ncc(/C=C/c2ccc(NC)cc2)cc1	0
FLORDIPINE	FC(F)(F)c1c(C2C(C(=O)OCC)=C(C)N(CCN3CCOCC3)C(C)=C2C(=O)OCC)cccc1	0
FLUANISONE	Fc1ccc(C(=O)CCCN2CCN(c3c(OC)cccc3)CC2)cc1	0
FLUBENDAZOLE	Fc1ccc(C(=O)c2cc3[nH]c(NC(=O)OC)nc3cc2)cc1	0
FLUCLOROLONE ACETONIDE	Cl[C@@]12[C@]3(C)C([C@@](F)C[C@]1[C@]1[C@@](C)([C@]4(C(=O)CO)OC(C)(C)O[C@@]4C1)C[C@@]2Cl)=CC(=O)C=C3	0
FLUDIAZEPAM	Clc1cc2C(c3c(F)cccc3)=NCC(=O)N(C)c2cc1	0
FLUDROXYCORTIDE	F[C@@]1C=2[C@@](C)([C@]3[C@@](O)C[C@]4(C)[C@]5(C(=O)CO)OC(C)(C)O[C@@]5C[C@]4[C@@]3C1)CCC(=O)C=2	1
FLUMATINIB	FC(F)(F)c1c(CN2CCN(C)CC2)ccc(C(=O)Nc2cc(Nc3nc(-c4cnccc4)ccn3)c(C)nc2)c1	0
FLUMEDROXONE	FC(F)(F)[C@@]1C=2[C@@](C)([C@@]3[C@]([C@]4[C@@](C)([C@@](O)(C(=O)C)CC4)CC3)C1)CCC(=O)C=2	0
FLUMETASONE	F[C@@]12[C@]3(C)C([C@@](F)C[C@]1[C@]1[C@@](C)([C@@](O)(C(=O)CO)[C@](C)C1)C[C@@]2O)=CC(=O)C=C3	1
FLUNISOLIDE	F[C@@]1C=2[C@@](C)([C@]3[C@@](O)C[C@]4(C)[C@]5(C(=O)CO)OC(C)(C)O[C@@]5C[C@]4[C@@]3C1)C=CC(=O)C=2	1
FLUNITRAZEPAM	Fc1c(C2=NCC(=O)N(C)c3c2cc([N+](=O)[O-])cc3)cccc1	0
FLUOCINOLONE ACETONIDE	F[C@@]12[C@]3(C)C([C@@](F)C[C@]1[C@]1[C@@](C)([C@]4(C(=O)CO)OC(C)(C)O[C@@]4C1)C[C@@]2O)=CC(=O)C=C3	1
FLUOCINONIDE	F[C@@]12[C@]3(C)C([C@@](F)C[C@]1[C@]1[C@@](C)([C@]4(C(=O)COC(=O)C)OC(C)(C)O[C@@]4C1)C[C@@]2O)=CC(=O)C=C3	1
FLUOCORTIN BUTYL	F[C@@]1C=2[C@@](C)([C@]3[C@@](O)C[C@]4(C)[C@@](C(=O)C(=O)OCCCC)[C@](C)C[C@]4[C@@]3C1)C=CC(=O)C=2	0
FLUOCORTOLONE	F[C@@]1C=2[C@@](C)([C@]3[C@@](O)C[C@]4(C)[C@@](C(=O)CO)[C@](C)C[C@]4[C@@]3C1)C=CC(=O)C=2	0
FLUOROMETHOLONE	F[C@@]12[C@]3(C)C([C@@](C)C[C@]1[C@]1[C@@](C)([C@@](O)(C(=O)C)CC1)C[C@@]2O)=CC(=O)C=C3	1
FLURAZEPAM	Clc1cc2C(c3c(F)cccc3)=NCC(=O)N(CCN(CC)CC)c2cc1	1
FLUTAFURANOL (18F)	Fc1c(-c2oc3c(c2)cc(O)cc3)ccc(NC)n1	0
FLUTAMIDE	FC(F)(F)c1c([N+](=O)[O-])ccc(NC(=O)C(C)C)c1	1
FLUTAZOLAM	Clc1cc2C3(c4c(F)cccc4)OCCN3CC(=O)N(CCO)c2cc1	0
FLUTEMETAMOL (18F)	Fc1c(NC)ccc(-c2sc3c(n2)ccc(O)c3)c1	0
FLUTICASONE	S(C(=O)[C@]1(O)[C@]2(C)[C@]([C@]3[C@@](F)([C@]4(C)C([C@@](F)C3)=CC(=O)C=C4)[C@@](O)C2)C[C@]1C)CF	0
FLUTOPRAZEPAM	Clc1cc2C(c3c(F)cccc3)=NCC(=O)N(CC3CC3)c2cc1	0
FLUTRIMAZOLE	Fc1c(C(n2cncc2)(c2ccc(F)cc2)c2ccccc2)cccc1	0
FLUVOXAMINE	FC(F)(F)c1ccc(/C(=N/OCCN)/CCCCOC)cc1	1
FOMINOBEN	Clc1c(CN(CC(=O)N2CCOCC2)C)c(NC(=O)c2ccccc2)ccc1	0
FORETINIB	Fc1c(Oc2c3c(ncc2)cc(OCCCN2CCOCC2)c(OC)c3)ccc(NC(=O)C2(C(=O)Nc3ccc(F)cc3)CC2)c1	0
FORMOCORTAL	ClCCOC1=CC=2[C@@](C)([C@@]3(F)[C@@](O)C[C@]4(C)[C@]5(C(=O)COC(=O)C)OC(C)(C)O[C@@]5C[C@]4[C@@]3CC=2C=O)CC1	0
FRENTIZOLE	O=C(Nc1sc2c(n1)ccc(OC)c2)Nc1ccccc1	1
FRUQUINTINIB	O=C(NC)c1c(C)oc2c1ccc(Oc1ncnc3c1cc(OC)c(OC)c3)c2	0
FULVESTRANT	S(=O)(CCCC(F)(F)C(F)(F)F)CCCCCCCCC[C@]1[C@]2[C@]3[C@@](C)([C@@](O)CC3)CC[C@@]2c2c(cc(O)cc2)C1	1
FUMAGILLIN	O=C(O[C@]1[C@@](OC)[C@]([C@]2(C)[C@@](CC=C(C)C)O2)[C@]2(OC2)CC1)/C=C/C=C/C=C/C=C/C(=O)O	1
FURMONERTINIB	FC(F)(F)COc1c(Nc2nc(-c3c4c(n(C)c3)cccc4)ccn2)cc(NC(=O)C=C)c(N(CCN(C)C)C)n1	0
FUSAFUNGINE	O=C1N(C)[C@@](C(C)C)C(=O)OC(C(C)C)C(=O)N(C)[C@@](C(C)C)C(=O)OC(C(C)C)C(=O)N(C)[C@@](C(C)C)C(=O)OC1C(C)C	0
FUTIBATINIB	O=C(C=C)N1C[C@@](n2nc(C#Cc3cc(OC)cc(OC)c3)c3c(N)ncnc23)CC1	0
GALETERONE	O[C@@]1CC=2[C@@](C)([C@@]3[C@]([C@]4[C@@](C)(C(n5c6c(nc5)cccc6)=CC4)CC3)CC=2)CC1	0
GALLOPAMIL	O(C)c1c(OC)cc(C(C#N)(C(C)C)CCCN(CCc2cc(OC)c(OC)cc2)C)cc1OC	1
GALUNISERTIB	O=C(N)c1cc2c(-c3c(-c4nc(C)ccc4)nn4c3CCC4)ccnc2cc1	0
GAMMA TOCOTRIENOL	Oc1c(C)c(C)c2O[C@@](CC/C=C(/CC/C=C(/CCC=C(C)C)\C)\C)(C)CCc2c1	0
GANAPLACIDE	Fc1ccc(Nc2c(-c3ccc(F)cc3)nc3C(C)(C)N(C(=O)CN)CCn23)cc1	0
GANETESPIB	O=C1N(c2cc3c(n(C)cc3)cc2)C(c2c(O)cc(O)c(C(C)C)c2)=NN1	0
GEDOCARNIL	Clc1ccc(Oc2c3c4c(COC)c(C(=O)OC(C)C)ncc4[nH]c3ccc2)cc1	0
GENISTEIN	O=C1C(c2ccc(O)cc2)=COc2c1c(O)cc(O)c2	1
GESTODENE	O=C1C=C2[C@@]([C@@]3[C@]([C@]4[C@@](CC)([C@](O)(C#C)C=C4)CC3)CC2)CC1	1
GESTRINONE	O=C1C=C2C(=C3C=C[C@]4(CC)[C@](O)(C#C)CC[C@]4[C@@]3CC2)CC1	1
GIREDESTRANT	FC(F)(CO)CN1[C@](c2c(F)cc(NC3CN(CCCF)C3)cc2F)c2[nH]c3c(c2C[C@]1C)cccc3	0
GLAFENINE	Clc1cc2nccc(Nc3c(C(=O)OCC(O)CO)cccc3)c2cc1	1
GLASDEGIB	O=C(Nc1ccc(C#N)cc1)N[C@]1C[C@@](N(C)CC1)c1[nH]c2c(n1)cccc2	0
GLIQUIDONE	S(=O)(=O)(NC(=O)NC1CCCCC1)c1ccc(CCN2C(=O)C(C)(C)c3c(C2=O)cc(OC)cc3)cc1	1
GLYCOPROTEIN 100	Clc1nc2N(CCc3c(F)cccc3F)C(=S)Nc2cc1	0
GLYPARAMIDE	Clc1ccc(S(=O)(=O)NC(=O)Nc2ccc(N(C)C)cc2)cc1	0
GOLIDOCITINIB	O=C(Nc1c2[nH]cc(-c3nc(Nc4c(OC)nn(C)c4)ncc3)c2ccc1)[C@@](C)N1CCN(C)CC1	0
GOLVATINIB	Fc1c(NC(=O)C2(C(=O)Nc3ccc(F)cc3)CC2)ccc(Oc2cc(NC(=O)N3CCC(N4CCN(C)CC4)CC3)ncc2)c1	0
GRAPIPRANT	S(=O)(=O)(NC(=O)NCCc1ccc(-n2c(CC)nc3c(C)nc(C)cc23)cc1)c1ccc(C)cc1	0
GRAZOPREVIR	S(=O)(=O)(NC(=O)[C@]1(NC(=O)[C@]2N3C(=O)[C@](C(C)(C)C)NC(=O)O[C@]4[C@@](C4)CCCCCc4nc5c(nc4O[C@](C2)C3)cc(OC)cc5)[C@](C=C)C1)C1CC1	0
GUAIAZULENE	C(C)(C)c1cc-2c(C)ccc-2c(C)cc1	1
GUGGULSTERONE	O=C1/C(=C\C)/[C@]2(C)[C@]([C@]3[C@@]([C@]4(C)C(=CC(=O)CC4)CC3)CC2)C1	1
H3B 6545	FC(F)(F)C/C(=C(/c1cnc(OCCNC/C=C/C(=O)N(C)C)cc1)\c1cc2c(F)[nH]nc2cc1)/c1ccccc1	0
HALAZEPAM	Clc1cc2C(c3ccccc3)=NCC(=O)N(CC(F)(F)F)c2cc1	0
HALCINONIDE	ClCC(=O)[C@]12[C@]3(C)[C@]([C@]4[C@@](F)([C@]5(C)C(=CC(=O)CC5)CC4)[C@@](O)C3)C[C@]1OC(C)(C)O2	1
HALETAZOLE	Clc1cc2nc(-c3ccc(OCCN(CC)CC)cc3)sc2cc1	0
HALOFANTRINE	Clc1c2c(c3c(c(C(O)CCN(CCCC)CCCC)c2)ccc(C(F)(F)F)c3)cc(Cl)c1	1
HALOFENATE	Clc1ccc(C(Oc2cc(C(F)(F)F)ccc2)C(=O)OCCNC(=O)C)cc1	0
HALOMETASONE	ClC=1C(=O)C=C2[C@@](C)([C@@]3(F)[C@@](O)C[C@]4(C)[C@@](O)(C(=O)CO)[C@](C)C[C@]4[C@@]3C[C@@]2F)C=1	1
HALOPREDONE	BrC=1C(=O)C=C2[C@@](C)([C@@]3(F)[C@@](O)C[C@]4(C)[C@@](O)(C(=O)CO)CC[C@]4[C@@]3C[C@]2F)C=1	0
HALOPROGIN	IC#CCOc1c(Cl)cc(Cl)c(Cl)c1	0
HALOXAZOLAM	Brc1cc2C3(c4c(F)cccc4)OCCN3CC(=O)Nc2cc1	0
HEMIN	O=C(O)CCc1c(C)[cH0]=2[n-][cH0]1=Cc1c(CCC(=O)O)c(C)c([n-]1)C=C1C(C)=C(C=C)C(=N1)C=C1C(C)=C(C=C)C(=N1)C=2.[Fe+3].[Cl-]	0
HEXACHLOROPHENE	Clc1c(Cc2c(Cl)c(Cl)cc(Cl)c2O)c(O)c(Cl)cc1Cl	1
HEXETIDINE	NC1(C)CN(CC(CCCC)CC)CN(CC(CCCC)CC)C1	1
HEXOBENDINE	O=C(OCCCN(CCN(CCCOC(=O)c1cc(OC)c(OC)c(OC)c1)C)C)c1cc(OC)c(OC)c(OC)c1	0
HEXYLRESORCINOL	Oc1c(CCCCCC)ccc(O)c1	1
HONOKIOL	Oc1c(CC=C)cc(-c2c(O)ccc(CC=C)c2)cc1	0
HYBUTIMIBE	Fc1ccc(/C(=C/C[C@]2C(=O)N(c3ccc(F)cc3)[C@@]2c2ccc(O)cc2)/CO)cc1	0
HYDRASTINE	O(C)c1c(OC)ccc2[C@@]([C@@]3N(C)CCc4c3cc3OCOc3c4)OC(=O)c12	1
HYDROGEN CYANIDE	N#C	1
IACS 010759	S(=O)(=O)(C)C1CCN(c2cc(Cn3c(C)nc(-c4onc(-c5ccc(OC(F)(F)F)cc5)n4)n3)ccc2)CC1	0
IBREXAFUNGERP	O=C(O)[C@@]1[C@]([C@@](C(C)C)C)(C)CC[C@@]2(C)[C@@]1(C)CC=C1[C@]34[C@]([C@](C)([C@@](OC[C@](N)(C(C)(C)C)C)[C@](n5c(-c6ccncc6)ncn5)C3)COC4)CC[C@]21	0
IBRUTINIB	O=C(C=C)N1C[C@](n2nc(-c3ccc(Oc4ccccc4)cc3)c3c(N)ncnc23)CCC1	0
IBUDILAST	O=C(C(C)C)c1c(C(C)C)nn2c1C=CC=C2	1
IBUTAMOREN	S(=O)(=O)(C)N1c2c(C3(C1)CCN(C(=O)[C@](NC(=O)C(N)(C)C)COCc1ccccc1)CC3)cccc2	0
ICARITIN	O(C)c1ccc(C2=C(O)C(=O)c3c(O)cc(O)c(CC=C(C)C)c3O2)cc1	0
ICOTINIB	N(c1ncnc2c1cc1OCCOCCOCCOc1c2)c1cc(C#C)ccc1	0
IDASANUTLIN	Clc1c(F)c([C@@]2[C@@](C#N)(c3c(F)cc(Cl)cc3)[C@](CC(C)(C)C)N[C@]2C(=O)Nc2c(OC)cc(C(=O)O)cc2)ccc1	0
IDELALISIB	Fc1c2C(=O)N(c3ccccc3)C([C@@](Nc3ncnc4nc[nH]c34)CC)=Nc2ccc1	0
IDRONOXIL	Oc1cc2OCC(c3ccc(O)cc3)=Cc2cc1	0
ILAPRAZOLE	S(=O)(Cc1c(C)c(OC)ccn1)c1[nH]c2c(n1)ccc(-n1cccc1)c2	0
ILOPERIDONE	Fc1cc2onc(C3CCN(CCCOc4c(OC)cc(C(=O)C)cc4)CC3)c2cc1	1
ILORASERTIB	Fc1cc(NC(=O)Nc2ccc(-c3c4c(N)ncc(-c5cn(CCO)nc5)c4sc3)cc2)ccc1	0
IMARADENANT	Clc1nc(C)cc(-c2c(-c3ccc(F)cc3)nc(N)nn2)c1	0
IMATINIB	O=C(Nc1cc(Nc2nc(-c3cnccc3)ccn2)c(C)cc1)c1ccc(CN2CCN(C)CC2)cc1	1
IMIDAFENACIN	O=C(N)C(CCn1c(C)ncc1)(c1ccccc1)c1ccccc1	0
IMIPRAMINE	N(CCCN1c2c(cccc2)CCc2c1cccc2)(C)C	1
IMIPRAMINOXIDE	[O-][N+](CCCN1c2c(cccc2)CCc2c1cccc2)(C)C	0
IMLUNESTRANT	FC(F)(F)c1cc2O[C@](c3ccc(OCCN4CC(CF)C4)cc3)c3c4c(ncc3-c2cc1)cc(O)cc4	0
IMPLITAPIDE	O=C(N[C@@](CO)c1ccccc1)[C@](c1cc(Cn2c3nc(C)cc(C)c3c3c2cccc3)ccc1)C1CCCC1	0
IMRECOXIB	S(=O)(=O)(C)c1ccc(C2=C(c3ccc(C)cc3)C(=O)N(CCC)C2)cc1	0
INCB 086550	O=C(O)[C@]1CN(Cc2cc(C#N)c3oc(-c4c(C)c(-c5c(C)c(Nc6nccc7c6ncc(CN6C[C@](O)CC6)c7)ccc5)ccc4)nc3c2)CC1	0
INDACATEROL	O=C1Nc2c(O)ccc([C@@](O)CNC3Cc4c(cc(CC)c(CC)c4)C3)c2C=C1	0
INDAPAMIDE	Clc1c(S(=O)(=O)N)cc(C(=O)NN2C(C)Cc3c2cccc3)cc1	1
INDOBUFEN	O=C(O)C(CC)c1ccc(N2C(=O)c3c(cccc3)C2)cc1	1
INDOLE-3-CARBINOL	OCc1c2c([nH]c1)cccc2	1
INFIGRATINIB	Clc1c(NC(=O)N(C)c2ncnc(Nc3ccc(N4CCN(CC)CC4)cc3)c2)c(Cl)c(OC)cc1OC	0
INTERFERON ALFA-2B	IC(I)S(=O)(=O)[O-].Clc1c(OCCN(C(=O)n2cncc2)CCC)c(Cl)cc(Cl)c1.[Na+]	1
IODINE (131 I) NORCHOLESTEROL	IC[C@]1C2=C([C@@]3[C@]([C@]4[C@@](C)([C@@]([C@@](CCCC(C)C)C)CC4)CC3)C1)CC[C@](O)C2	0
IOFLUPANE (123I)	Ic1ccc([C@@]2[C@](C(=O)OC)[C@@]3N(CCCF)[C@](C2)CC3)cc1	0
IOMETOPANE (123 I)	Ic1ccc([C@@]2[C@](C(=O)OC)[C@@]3N(C)[C@](C2)CC3)cc1	0
IPRIFLAVONE	O(C(C)C)c1cc2OC=C(c3ccccc3)C(=O)c2cc1	1
IPRINDOLE	N(CCCn1c2c(c3c1CCCCCC3)cccc2)(C)C	0
IRINOTECAN	O=C(Oc1cc2c(CC)c3c(nc2cc1)C=1N(C(=O)C2=C([C@@](O)(CC)C(=O)OC2)C=1)C3)N1CCC(N2CCCCC2)CC1	1
ISAVUCONAZOLE	Fc1c([C@](O)([C@@](C)c2scc(-c3ccc(C#N)cc3)n2)Cn2ncnc2)cc(F)cc1	0
ISOCONAZOLE	Clc1c(C(OCc2c(Cl)cccc2Cl)Cn2cncc2)ccc(Cl)c1	1
ISOPROPYLDIBENZOYLMETHANE	O=C(CC(=O)c1ccccc1)c1ccc(C(C)C)cc1	0
ISOTRETINOIN	O=C(O)/C=C(\C=C\C=C(\C=C\C=1C(C)(C)CCCC=1C)/C)/C	1
ISOXSUPRINE	O(CC(NC(C(O)c1ccc(O)cc1)C)C)c1ccccc1	1
ISRADIPINE	O=C(OC(C)C)C1=C(C)NC(C)=C(C(=O)OC)C1c1c2nonc2ccc1	1
ISTRADEFYLLINE	O(C)c1c(OC)ccc(/C=C/c2n(C)c3C(=O)N(CC)C(=O)N(CC)c3n2)c1	1
ITRACONAZOLE	Clc1c([C@]2(Cn3ncnc3)O[C@@](COc3ccc(N4CCN(c5ccc(N6C(=O)N(C(CC)C)N=C6)cc5)CC4)cc3)CO2)ccc(Cl)c1	1
IVABRADINE	O(C)c1c(OC)cc2c([C@@](CN(CCCN3C(=O)Cc4c(cc(OC)c(OC)c4)CC3)C)C2)c1	0
IVACAFTOR	O=C(Nc1c(C(C)(C)C)cc(C(C)(C)C)c(O)c1)C=1C(=O)c2c(NC=1)cccc2	0
IVOSIDENIB	Clc1c([C@](N(C(=O)[C@]2N(c3nccc(C#N)c3)C(=O)CC2)c2cc(F)cnc2)C(=O)NC2CC(F)(F)C2)cccc1	0
IXABEPILONE	O=C1C(C)(C)[C@@](O)CC(=O)N[C@](/C(=C/c2nc(C)sc2)/C)C[C@]2[C@](C)(O2)CCC[C@](C)[C@](O)[C@]1C	0
KAWAIN	O(C)C1=CC(=O)O[C@@](/C=C/c2ccccc2)C1	1
KEBUZONE	O=C(CCC1C(=O)N(N(c2ccccc2)C1=O)c1ccccc1)C	0
KETAZOLAM	Clc1cc2C3(c4ccccc4)OC(C)=CC(=O)N3CC(=O)N(C)c2cc1	0
LACIDIPINE	O=C(OC(C)(C)C)/C=C/c1c(C2C(C(=O)OCC)=C(C)NC(C)=C2C(=O)OCC)cccc1	1
LANABECESTAT	O(C)C1CCC2([C@@]3(N=C(N)C(C)=N3)c3c(ccc(-c4cc(C#CC)cnc4)c3)C2)CC1	0
LANOCONAZOLE	Clc1c(C2S/C(=C(\C#N)/n3cncc3)/SC2)cccc1	0
LANSOPRAZOLE	S(=O)(Cc1c(C)c(OCC(F)(F)F)ccn1)c1[nH]c2c(n1)cccc2	1
LAPPACONITINE	O=C(Nc1c(C(=O)O[C@]23[C@@]4[C@]5([C@@](OC)CC2)C(N(CC)C3)[C@@]([C@]2(O)[C@@]3(O)[C@@](OC)[C@@]([C@@](OC)C2)C[C@@]53)C4)cccc1)C	0
LAQUINIMOD	Clc1c2C(O)=C(C(=O)N(CC)c3ccccc3)C(=O)N(C)c2ccc1	0
LAROTRECTINIB	Fc1c([C@@]2N(C3=Nc4c(NC(=O)N5C[C@@](O)CC5)cnn4C=C3)CCC2)cc(F)cc1	0
LASOFOXIFENE	O(CCN1CCCC1)c1ccc([C@]2[C@@](c3ccccc3)CCc3c2ccc(O)c3)cc1	0
LATREPIRDINE	C(Cc1cnc(C)cc1)n1c2c(c3c1CCN(C)C3)cc(C)cc2	0
LAZERTINIB	O=C(Nc1c(N2CCOCC2)cc(OC)c(Nc2nc(-n3nc(c(CN(C)C)c3)-c3ccccc3)ccn2)c1)C=C	0
LEDIPASVIR	FC1(F)c2c(-c3c1cc(-c1cc4[nH]c([C@]5N(C(=O)[C@@](NC(=O)OC)C(C)C)[C@]6C[C@@]5CC6)nc4cc1)cc3)ccc(-c1[nH]c([C@]3N(C(=O)[C@@](NC(=O)OC)C(C)C)CC4(C3)CC4)nc1)c2	0
LEFLUNOMIDE	FC(F)(F)c1ccc(NC(=O)c2c(C)onc2)cc1	1
LEMBOREXANT	Fc1cc([C@@]2(COc3c(C)nc(C)nc3)[C@](C(=O)Nc3ncc(F)cc3)C2)ccc1	0
LENACAPAVIR	Clc1c2c(NS(=O)(=O)C)nn(CC(F)(F)F)c2c(-c2c([C@@](NC(=O)Cn3nc(C(F)(F)F)c4c3C(F)(F)[C@]3[C@@]4C3)Cc3cc(F)cc(F)c3)nc(C#CC(S(=O)(=O)C)(C)C)cc2)cc1	0
LENIOLISIB	FC(F)(F)c1c(OC)ncc(N2Cc3c(N[C@@]4CN(C(=O)CC)CC4)ncnc3CC2)c1	0
LENVATINIB	Clc1c(NC(=O)NC2CC2)ccc(Oc2c3c(ncc2)cc(OC)c(C(=O)N)c3)c1	0
LEROCICLIB	O=C1NCC2(n3c4nc(Nc5ncc(N6CCN(C(C)C)CC6)cc5)ncc4cc13)CCCCC2	0
LERSIVIRINE	O(c1c(CC)n(CCO)nc1CC)c1cc(C#N)cc(C#N)c1	0
LESTAURTINIB	O=C1NCc2c3c4n([C@]5(C)[C@@](O)(CO)C[C@@](O5)n5c4c(c4c5cccc4)c12)c1c3cccc1	0
LETERMOVIR	FC(F)(F)c1cc(N2C(N3CCN(c4cc(OC)ccc4)CC3)=Nc3c(F)cccc3[C@@]2CC(=O)O)c(OC)cc1	0
LEVOKETOCONAZOLE	Clc1c([C@@]2(Cn3cncc3)O[C@](COc3ccc(N4CCN(C(=O)C)CC4)cc3)CO2)ccc(Cl)c1	0
LEVONORGESTREL	O=C1C=C2[C@@]([C@@]3[C@]([C@]4[C@@](CC)([C@](O)(C#C)CC4)CC3)CC2)CC1	1
LEVOSIMENDAN	O=C1NN=C(c2ccc(NN=C(C#N)C#N)cc2)[C@](C)C1	1
LINAGLIPTIN	O=C1N(Cc2nc(C)c3c(n2)cccc3)C(=O)c2n(CC#CC)c(N3C[C@](N)CCC3)nc2N1C	0
LINIFANIB	Fc1c(NC(=O)Nc2ccc(-c3c4c(N)n[nH]c4ccc3)cc2)cc(C)cc1	0
LINPERLISIB	S(=O)(=O)(Nc1c(OC)ncc(-c2nc(N3CCOCC3)nc3c(CN4CCC(C(O)(C)C)CC4)cc(F)cc23)c1)C	0
LINRODOSTAT	Clc1ccc(NC(=O)[C@](C)C2CCC(c3c4c(ncc3)ccc(F)c4)CC2)cc1	0
LINSITINIB	OC1(C)CC(c2n3c(c(-c4cc5nc(-c6ccccc6)ccc5cc4)n2)C(N)=NC=C3)C1	0
LIRAMETOSTAT	FC(F)(F)CN1CCC([C@@](C)n2c(C)c(C(=O)NCC=3C(=O)NC(C)=CC=3OC)c3c2cccc3)CC1	0
LIRANAFTATE	S=C(Oc1cc2c(cc1)CCCC2)N(C)c1nc(OC)ccc1	1
LISAFTOCLAX	Clc1ccc(C2=C(CN3CCN(c4cc(Oc5cnc6[nH]ccc6c5)c(C(=O)NS(=O)(=O)c5cc([N+](=O)[O-])c(NC[C@@]6OCCOC6)cc5)cc4)CC3)CCC3(C2)CCC3)cc1	0
LOBEGLITAZONE	O(CCN(C)c1ncnc(Oc2ccc(OC)cc2)c1)c1ccc(CC2C(=O)NC(=O)S2)cc1	0
LOBELINE	O=C(C[C@@]1N(C)[C@](C[C@](O)c2ccccc2)CCC1)c1ccccc1	0
LODENAFIL	S(=O)(=O)(N1CCN(CCO)CC1)c1cc(c(OCC)cc1)C1=Nc2c(CCC)nn(C)c2C(=O)N1	0
LOFEPRAMINE	Clc1ccc(C(=O)CN(CCCN2c3c(cccc3)CCc3c2cccc3)C)cc1	1
LOFEXIDINE	Clc1c(OC(C)C2=NCCN2)c(Cl)ccc1	1
LOMERIZINE	Fc1ccc(C(N2CCN(Cc3c(OC)c(OC)c(OC)cc3)CC2)c2ccc(F)cc2)cc1	1
LOMIBUVIR	O=C(O)c1c(N(C(=O)C2CCC(C)CC2)C2CCC(O)CC2)cc(C#CC(C)(C)C)s1	0
LONAFARNIB	Brc1c2[C@@](C3CCN(C(=O)CC4CCN(C(=O)N)CC4)CC3)c3ncc(Br)cc3CCc2cc(Cl)c1	0
LOPINAVIR	O=C(N[C@](C[C@](O)[C@@](NC(=O)COc1c(C)cccc1C)Cc1ccccc1)Cc1ccccc1)[C@](C(C)C)N1C(=O)NCCC1	1
LOPRAZOLAM	Clc1c(C2=NCC=3N(C(=O)/C(=C/N4CCN(C)CC4)/N=3)c3c2cc([N+](=O)[O-])cc3)cccc1	0
LORATADINE	Clc1cc2c(C(=C3CCN(C(=O)OCC)CC3)c3ncccc3CC2)cc1	1
LORAZEPAM	Clc1c(C2=NC(O)C(=O)Nc3c2cc(Cl)cc3)cccc1	0
LORCAINIDE	Clc1ccc(N(C(=O)Cc2ccccc2)C2CCN(C(C)C)CC2)cc1	0
LOREDIPLON	Fc1c(N(C(=O)C)C)cc(C=2n3ncc(C(=O)c4sccc4)c3N=CC=2)cc1	0
LORLATINIB	Fc1cc2[C@@](C)Oc3c(N)ncc(-c4c(C#N)n(C)nc4CN(C)C(=O)c2cc1)c3	0
LORMETAZEPAM	Clc1c(C2=NC(O)C(=O)N(C)c3c2cc(Cl)cc3)cccc1	0
LORNOXICAM	Clc1sc2C(O)=C(C(=O)Nc3ncccc3)N(C)S(=O)(=O)c2c1	0
LOSMAPIMOD	Fc1c(C)c(-c2ncc(C(=O)NCC(C)(C)C)cc2)cc(C(=O)NC2CC2)c1	0
LOTEPREDNOL	ClCOC(=O)[C@]1(O)[C@]2(C)[C@]([C@]3[C@@]([C@]4(C)C(=CC(=O)C=C4)CC3)[C@@](O)C2)CC1	0
LOTILANER	Clc1c(Cl)cc([C@@]2(C(F)(F)F)ON=C(c3sc(C(=O)NCC(=O)NCC(F)(F)F)c(C)c3)C2)cc1Cl	0
LOVASTATIN	O=C(O[C@@]1[C@@]2[C@@](CC[C@]3OC(=O)C[C@](O)C3)[C@@](C)C=CC2=C[C@](C)C1)[C@](CC)C	1
LOVIRIDE	Clc1c(C(Nc2c(C(=O)C)ccc(C)c2)C(=O)N)c(Cl)ccc1	0
LOXAPINE	Clc1cc2C(N3CCN(C)CC3)=Nc3c(Oc2cc1)cccc3	1
LR 103	O[C@](/C=C/[C@@](C)[C@@]1[C@]2(C)[C@](/C(=C/C=C/3\C(=C)[C@@](O)C[C@](O)C\3)/CCC2)CC1)(C(C)C)C	0
LUCITANIB	O=C(NC)c1c2c(cc(Oc3c4c(ncc3)cc(OCC3(N)CC3)c(OC)c4)cc2)ccc1	0
LULICONAZOLE	Clc1c([C@]2S/C(=C(\C#N)/n3cncc3)/SC2)ccc(Cl)c1	1
LUMEFANTRINE	Clc1cc(C(O)CN(CCCC)CCCC)c-2c(/C(=C\c3ccc(Cl)cc3)/c3c-2ccc(Cl)c3)c1	1
LUMINESPIB	O=C(NCC)c1c(c(-c2c(O)cc(O)c(C(C)C)c2)on1)-c1ccc(CN2CCOCC2)cc1	0
LUNRESERTIB	O=C(N)c1c(N)n(-c2c(C)c(O)ccc2C)c2nc(C)c(C)cc12	0
LURASIDONE	O=C1N(C[C@]2[C@](CN3CCN(c4nsc5c4cccc5)CC3)CCCC2)C(=O)[C@@]2[C@]1[C@@]1C[C@]2CC1	0
LURBINECTEDIN	O=C(Oc1c(C)c2OCOc2c2c1[C@]1SC[C@@]3(C(=O)OC[C@@]2N2[C@@](O)[C@]4N(C)[C@](c5c(O)c(OC)c(C)cc5C4)[C@]12)NCCc1c2c([nH]c31)ccc(OC)c2)C	0
LUSEOGLIFLOZIN	O(CC)c1ccc(Cc2c(C)cc(OC)c([C@]3[C@](O)[C@@](O)[C@](O)[C@@](CO)S3)c2)cc1	0
LUT 014	FC(F)(F)Oc1cc(Nc2nccc3c(Nc4c(-c5ncnc6nc[nH]c56)cccn4)c(C)ccc23)ccc1	0
LUTEOLIN	O=C1c2c(O)cc(O)cc2OC(c2cc(O)c(O)cc2)=C1	0
LY 3200882	O(c1c(C2CCOCC2)nn(C2CC2)c1)c1cc(Nc2cc(C(O)(C)C)ncc2)ncc1	0
LYNESTRENOL	O[C@]1(C#C)[C@]2(C)[C@]([C@]3[C@@]([C@@]4C(=CCCC4)CC3)CC2)CC1	1
MAGNESIUM CHELATE	Ic1c([O-])c2[n+]cccc2c(Cl)c1.Ic1c([O-])c2[n+]cccc2c(Cl)c1.[Mg+2]	1
MALOTILATE	O=C(OC(C)C)C(C(=O)OC(C)C)=C1SC=CS1	1
MARAVIROC	FC1(F)CCC(C(=O)N[C@@](CCN2[C@]3CC(n4c(C(C)C)nnc4C)C[C@@]2CC3)c2ccccc2)CC1	0
MASITINIB	O=C(Nc1cc(Nc2scc(-c3cnccc3)n2)c(C)cc1)c1ccc(CN2CCN(C)CC2)cc1	0
MASOPROCOL	Oc1c(O)ccc(C[C@@]([C@@](Cc2cc(O)c(O)cc2)C)C)c1	0
MAXACALCITOL	O([C@@](C)[C@@]1[C@]2(C)[C@](/C(=C/C=C/3\C(=C)[C@@](O)C[C@](O)C\3)/CCC2)CC1)CCC(O)(C)C	0
MAZINDOL	Clc1ccc(C2(O)N3C(=NCC3)c3c2cccc3)cc1	0
ME 344	Oc1c(C)c2OC[C@@](c3ccc(O)cc3)[C@@](c3ccc(O)cc3)c2cc1	0
MEBENDAZOLE	O=C(OC)Nc1[nH]c2c(n1)ccc(C(=O)c1ccccc1)c2	1
MEDAZEPAM	Clc1cc2C(c3ccccc3)=NCCN(C)c2cc1	0
MEDROGESTONE	O=C(C)[C@]1(C)[C@]2(C)[C@]([C@@]3C=C(C)C=4[C@@](C)([C@]3CC2)CCC(=O)C=4)CC1	0
MEDROXYPROGESTERONE	O=C(C)[C@]1(O)[C@]2(C)[C@]([C@]3[C@@]([C@]4(C)C([C@@](C)C3)=CC(=O)CC4)CC2)CC1	1
MEDRYSONE	O=C(C)[C@@]1[C@]2(C)[C@]([C@]3[C@@]([C@]4(C)C([C@@](C)C3)=CC(=O)CC4)[C@@](O)C2)CC1	1
MEFRUSIDE	Clc1c(S(=O)(=O)N)cc(S(=O)(=O)N(CC2(C)OCCC2)C)cc1	1
MEGESTROL	O=C(C)[C@]1(O)[C@]2(C)[C@]([C@@]3C=C(C)C=4[C@@](C)([C@]3CC2)CCC(=O)C=4)CC1	0
MELOXICAM	O=C(Nc1sc(C)cn1)C=1N(C)S(=O)(=O)c2c(C=1O)cccc2	1
MENATETRENONE	O=C1C(C/C=C(/CC/C=C(/CC/C=C(/CCC=C(C)C)\C)\C)\C)=C(C)C(=O)c2c1cccc2	0
MEPITIOSTANE	O(C)C1(O[C@@]2[C@]3(C)[C@]([C@]4[C@@]([C@]5(C)[C@](C[C@@]6S[C@@]6C5)CC4)CC3)CC2)CCCC1	0
MEPIXANOX	O(C)c1c(CN2CCCCC2)c2Oc3c(C(=O)c2cc1)cccc3	0
MERADIMATE	O=C(OC1C(C(C)C)CCC(C)C1)c1c(N)cccc1	1
MERCAPTOPURINE RIBONUCLEOSIDE	S=C1N=CNc2n([C@]3[C@](O)[C@](O)[C@@](CO)O3)cnc12	1
MERESTINIB	Fc1c(Oc2c(-c3c[nH]nc3)cc3n(C)ncc3c2)ccc(NC(=O)C=2C(=O)N(c3ccc(F)cc3)C(C)=CC=2)c1	0
MERIMEPODIB	O=C(O[C@@]1COCC1)NCc1cc(NC(=O)Nc2cc(OC)c(-c3ocnc3)cc2)ccc1	0
MESOCARB	[O-]/C(=N\c1on[n+](C(Cc2ccccc2)C)c1)/Nc1ccccc1	0
MESORIDAZINE	S(=O)(C)c1cc2N(CCC3N(C)CCCC3)c3c(Sc2cc1)cccc3	1
MESTRANOL	O(C)c1cc2c(cc1)[C@@]1[C@]([C@]3[C@@](C)([C@](O)(C#C)CC3)CC1)CC2	1
MESULFEN	Cc1cc2Sc3c(Sc2cc1)cc(C)cc3	0
METERGOLINE	O=C(OCc1ccccc1)NC[C@]1CN(C)[C@]2[C@@](c3c4c(n(C)cc4C2)ccc3)C1	1
METHANDRIOL	O[C@]1(C)[C@]2(C)[C@]([C@]3[C@@]([C@]4(C)C(=CC3)C[C@@](O)CC4)CC2)CC1	0
METHAQUALONE	O=C1N(c2c(C)cccc2)C(C)=Nc2c1cccc2	0
METHASTERONE	O=C1[C@](C)C[C@]2(C)[C@@]3[C@]([C@]4[C@@](C)([C@](O)(C)CC4)CC3)CC[C@]2C1	0
METHOSERPIDINE	O=C(O[C@]1[C@](OC)[C@@](C(=O)OC)[C@@]2[C@](C1)CN1[C@@](c3[nH]c4c(c3CC1)cc(OC)cc4)C2)c1cc(OC)c(OC)c(OC)c1	0
METHOXSALEN	O(C)c1c2occc2cc2c1OC(=O)C=C2	1
METHYLESTRADIOL	Oc1cc2c(cc1)[C@@]1[C@]([C@]3[C@@](C)([C@](O)(C)CC3)CC1)CC2	0
METHYLROSANILINIUM	[N+](C)(C)=C1C=CC(=C(c2ccc(N(C)C)cc2)c2ccc(N(C)C)cc2)C=C1	1
METOCHALCONE	O=C(/C=C/c1ccc(OC)cc1)c1c(OC)cc(OC)cc1	1
METOLAZONE	Clc1c(S(=O)(=O)N)cc2C(=O)N(c3c(C)cccc3)C(C)Nc2c1	1
METRIBOLONE	O=C1C=C2C(=C3C=C[C@]4(C)[C@](O)(C)CC[C@]4[C@@]3CC2)CC1	0
MEXAZOLAM	Clc1c(C23OCC(C)N2CC(=O)Nc2c3cc(Cl)cc2)cccc1	1
MEXENONE	O=C(c1c(O)cc(OC)cc1)c1ccc(C)cc1	1
MEZIGDOMIDE	Fc1c(N2CCN(Cc3ccc(COc4c5c(C(=O)N([C@@]6C(=O)NC(=O)CC6)C5)ccc4)cc3)CC2)ccc(C#N)c1	0
MIBEFRADIL	Fc1cc2c([C@](C(C)C)[C@@](OC(=O)COC)(CCN(CCCc3[nH]c4c(n3)cccc4)C)CC2)cc1	1
MICONAZOLE	Clc1c(C(OCc2c(Cl)cc(Cl)cc2)Cn2cncc2)ccc(Cl)c1	0
MIDAZOLAM	Clc1cc2C(c3c(F)cccc3)=NCc3n(c(C)nc3)-c2cc1	1
MIDOSTAURIN	O=C(N(C)[C@]1[C@@](OC)[C@]2(C)O[C@@](n3c4c5n2c2c(c5c5c(C(=O)NC5)c4c4c3cccc4)cccc2)C1)c1ccccc1	0
MIFEPRISTONE	O=C1C=C2C(=C3[C@@](c4ccc(N(C)C)cc4)C[C@]4(C)[C@](O)(C#CC)CC[C@]4[C@@]3CC2)CC1	1
MILCICLIB MALEATE	O=C(O)/C=C\C(=O)O.O=C(NC)c1nn(C)c-2c1C(C)(C)Cc1c-2nc(Nc2ccc(N3CCN(C)CC3)cc2)nc1	0
MIPROXIFENE	O(CCN(C)C)c1ccc(/C(=C(/CC)\c2ccc(C(C)C)cc2)/c2ccc(O)cc2)cc1	0
MIRODENAFIL	S(=O)(=O)(N1CCN(CCO)CC1)c1cc(c(OCCC)cc1)C1=Nc2c(CCC)cn(CC)c2C(=O)N1	0
MITAPIVAT	S(=O)(=O)(Nc1ccc(C(=O)N2CCN(CC3CC3)CC2)cc1)c1c2ncccc2ccc1	0
MITOQUINOL	S(=O)(=O)([O-])C.[P+](CCCCCCCCCCc1c(O)c(OC)c(OC)c(O)c1C)(c1ccccc1)(c1ccccc1)c1ccccc1	0
MITRAGYNINE	O=C(OC)/C(=C/OC)/[C@@]1[C@](CC)CN2[C@](c3[nH]c4c(c(OC)ccc4)c3CC2)C1	0
MIVEBRESIB	S(=O)(=O)(Nc1cc(c(Oc2c(F)cc(F)cc2)cc1)C=1c2c(C(=O)N(C)C=1)[nH]cc2)CC	0
MIZOLASTINE	Fc1ccc(Cn2c(N3CCC(N(C)C4=NC=CC(=O)N4)CC3)nc3c2cccc3)cc1	1
MK-2206	O=C1N2C(=NN1)c1c(nc(c(-c3ccccc3)c1)-c1ccc(C3(N)CCC3)cc1)C=C2	1
MOBOCERTINIB	O=C(Nc1c(N(CCN(C)C)C)cc(OC)c(Nc2nc(c(C(=O)OC(C)C)cn2)-c2c3c(n(C)c2)cccc3)c1)C=C	0
MOCETINOSTAT	O=C(Nc1c(N)cccc1)c1ccc(CNc2nc(-c3cnccc3)ccn2)cc1	0
MOCRAVIMOD	Clc1c(CCC(N)(CO)CO)ccc(Sc2cc(OCc3ccccc3)ccc2)c1	0
MOLIBRESIB	Clc1ccc(C2=N[C@@](CC(=O)NCC)c3n(c(C)nn3)-c3c2cc(OC)cc3)cc1	0
MOMELOTINIB	O=C(NCC#N)c1ccc(-c2nc(Nc3ccc(N4CCOCC4)cc3)ncc2)cc1	0
MOMETASONE	ClCC(=O)[C@]1(O)[C@]2(C)[C@]([C@]3[C@@](Cl)([C@]4(C)C(=CC(=O)C=C4)CC3)[C@@](O)C2)C[C@]1C	0
MORACIZINE	O=C(OCC)Nc1cc2N(C(=O)CCN3CCOCC3)c3c(Sc2cc1)cccc3	1
MORCLOFONE	Clc1ccc(C(=O)c2cc(OC)c(OCCN3CCOCC3)c(OC)c2)cc1	0
MORNIFLUMATE	FC(F)(F)c1cc(Nc2c(C(=O)OCCN3CCOCC3)cccn2)ccc1	1
MOSAPRIDE	Clc1c(N)cc(OCC)c(C(=O)NCC2OCCN(Cc3ccc(F)cc3)C2)c1	1
MOTESANIB	O=C(Nc1cc2NCC(C)(C)c2cc1)c1c(NCc2ccncc2)nccc1	0
MOTEXAFIN	O(CCOCCOc1c(OCCOCCOCCOC)c[cH0]2=NC=C3C(C)=C(CCCO)C(=N3)C=C3C(CC)=C(CC)C(=N3)C=[cH0]3c(CCCO)c(C)[cH0]([nH]3)=CN=[cH0]2c1)CCOC	0
MOTOLIMOD	O=C(N1CCCC1)c1ccc(-c2cc3N=C(N)CC(C(=O)N(CCC)CCC)=Cc3cc2)cc1	0
MOTRETINIDE	O=C(NCC)/C=C(/C=C/C=C(/C=C/c1c(C)c(C)c(OC)cc1C)\C)\C	0
MOXAVERINE	O(C)c1c(OC)cc2c(c(Cc3ccccc3)nc(CC)c2)c1	1
MOXESTROL	O(C)[C@@]1[C@@]2c3c(cc(O)cc3)CC[C@]2[C@]2[C@@](C)([C@](O)(C#C)CC2)C1	0
MOXIDECTIN	O(/N=C\1/[C@](C)[C@@](/C(=C/C(C)C)/C)O[C@]2(O[C@@]3C/C=C(\C)/C[C@@](C)/C=C/C=C\4/[C@]5(O)[C@@]([C@](O)C(C)=C[C@]5C(=O)O[C@](C2)C3)OC/4)C/1)C	0
MOZAVAPTAN	O=C(Nc1ccc(C(=O)N2c3c(C(N(C)C)CCC2)cccc3)cc1)c1c(C)cccc1	1
MUZOLIMINE	Clc1c(Cl)ccc(C(C)N2C(=O)CC(N)=N2)c1	0
NABILONE	O=C1C[C@]2c3c(O)cc(C(CCCCCC)(C)C)cc3OC(C)(C)[C@@]2CC1	0
NABUMETONE	O=C(CCc1cc2c(cc(OC)cc2)cc1)C	1
NAFTIDROFURYL	O=C(OCCN(CC)CC)C(Cc1c2c(ccc1)cccc2)CC1OCCC1	1
NALDEMEDINE	O=C(NC(C)(C)c1onc(-c2ccccc2)n1)C1=C(O)[C@@]2Oc3c(O)ccc4c3[C@@]32[C@](O)([C@](N(CC2CC2)CC3)C4)C1	0
NALFURAFINE	O=C(N(C)[C@]1[C@@]2Oc3c(O)ccc4c3[C@@]32[C@](O)([C@](N(CC2CC2)CC3)C4)CC1)/C=C/c1cocc1	0
NAPORAFENIB	FC(F)(F)c1nccc(C(=O)Nc2cc(c(C)cc2)-c2cc(OCCO)nc(N3CCOCC3)c2)c1	0
NARLAPREVIR	S(=O)(=O)(C(C)(C)C)CC1(NC(=O)N[C@@](C(C)(C)C)C(=O)N2[C@](C(=O)N[C@](C(=O)C(=O)NC3CC3)CCCC)[C@]3C(C)(C)[C@]3C2)CCCCC1	0
NAVARIXIN	O=C(N(C)C)c1c(O)c(NC=2C(=O)C(=O)C=2N[C@](CC)c2oc(C)cc2)ccc1	0
NAZARTINIB	Clc1c2n(c(NC(=O)c3cc(C)ncc3)nc2ccc1)[C@]1CN(C(=O)/C=C/CN(C)C)CCCC1	0
NEFAZODONE	Clc1cc(N2CCN(CCCN3C(=O)N(CCOc4ccccc4)C(CC)=N3)CC2)ccc1	1
NELFINAVIR	S(C[C@](NC(=O)c1c(C)c(O)ccc1)[C@](O)CN1[C@](C(=O)NC(C)(C)C)C[C@]2[C@@](C1)CCCC2)c1ccccc1	1
NEMONAPRIDE	Clc1c(NC)cc(OC)c(C(=O)N[C@]2[C@@](C)N(Cc3ccccc3)CC2)c1	0
NEMTABRUTINIB	Clc1c(C(=O)c2c3c(N[C@]4CO[C@](CO)CC4)ncnc3[nH]c2)ccc(Oc2ccccc2)c1	0
NERATINIB	Clc1c(OCc2ncccc2)ccc(Nc2c(C#N)cnc3c2cc(NC(=O)/C=C/CN(C)C)c(OCC)c3)c1	0
NESBUVIR	S(=O)(=O)(N(CCO)c1c(C2CC2)cc2c(C(=O)NC)c(-c3ccc(F)cc3)oc2c1)C	0
NETARSUDIL	O=C(Nc1cc2c(cncc2)cc1)[C@](CN)c1ccc(COC(=O)c2c(C)cc(C)cc2)cc1	0
NETICONAZOLE	S(/C=C(/n1cncc1)\c1c(OCCCCC)cccc1)C	1
NETUPITANT	FC(F)(F)c1cc(C(F)(F)F)cc(C(C(=O)N(C)c2c(-c3c(C)cccc3)cc(N3CCN(C)CC3)nc2)(C)C)c1	0
NEZULCITINIB	O=C(N1CC(N(C)C)C1)[C@]1N(C(C)C)Cc2[nH]c(-c3n[nH]c4c3ccc(-c3c(CC)cc(O)cc3)c4)nc2C1	0
NICARDIPINE	O=[N+]([O-])c1cc(C2C(C(=O)OCCN(Cc3ccccc3)C)=C(C)NC(C)=C2C(=O)OC)ccc1	1
NICLOSAMIDE	Clc1c(NC(=O)c2c(O)ccc(Cl)c2)ccc([N+](=O)[O-])c1	1
NICOCLONATE	Clc1ccc(C(OC(=O)c2cnccc2)C(C)C)cc1	0
NIFLUMIC ACID	FC(F)(F)c1cc(Nc2c(C(=O)O)cccn2)ccc1	1
NILOTINIB	FC(F)(F)c1cc(NC(=O)c2cc(Nc3nc(-c4cnccc4)ccn3)c(C)cc2)cc(-n2cc(C)nc2)c1	0
NILVADIPINE	O=[N+]([O-])c1cc(C2C(C(=O)OC)=C(C#N)NC(C)=C2C(=O)OC(C)C)ccc1	0
NIMODIPINE	O=[N+]([O-])c1cc(C2C(C(=O)OC(C)C)=C(C)NC(C)=C2C(=O)OCCOC)ccc1	1
NINTEDANIB	O=C(N(C)c1ccc(N=C(c2c(O)[nH]c3c2ccc(C(=O)OC)c3)c2ccccc2)cc1)CN1CCN(C)CC1	0
NIROGACESTAT	Fc1c2c(cc(F)c1)CC[C@](N[C@](C(=O)Nc1ncn(C(CNCC(C)(C)C)(C)C)c1)CCC)C2	0
NISOLDIPINE	O=[N+]([O-])c1c(C2C(C(=O)OCC(C)C)=C(C)NC(C)=C2C(=O)OC)cccc1	1
NITAZOXANIDE	O=[N+]([O-])c1sc(NC(=O)c2c(OC(=O)C)cccc2)nc1	1
NITRENDIPINE	O=[N+]([O-])c1cc(C2C(C(=O)OCC)=C(C)NC(C)=C2C(=O)OC)ccc1	1
NITROMERSOL	O=[N+]([O-])c1c2[Hg]Oc2c(C)cc1	1
NITROPRUSSIDE	[O+]#N.N#[C-].N#[C-].N#[C-].N#[C-].N#[C-].[Fe+2]	1
NITROVIN	O=[N+]([O-])c1oc(/C=C/C(=NN=C(N)N)/C=C/c2oc([N+](=O)[O-])cc2)cc1	1
NITROXOLINE	O=[N+]([O-])c1c2c(c(O)cc1)nccc2	1
NIZOFENONE	Clc1c(C(=O)c2c(-n3c(CN(CC)CC)ncc3)ccc([N+](=O)[O-])c2)cccc1	1
NOMEGESTROL	O=C(C)[C@]1(O)[C@]2(C)[C@]([C@@]3C=C(C)C4=CC(=O)CC[C@@]4[C@]3CC2)CC1	0
NONOXINOL	O(CCO)c1ccc(CCCCCCCCC)cc1	0
NORCHOLESTENOL IODOMETHYL	IC[C@]1C2=C([C@@]3[C@]([C@]4[C@@](C)([C@@]([C@@](CCCC(C)C)C)CC4)CC3)C1)CC[C@](O)C2	0
NORDAZEPAM	Clc1cc2C(c3ccccc3)=NCC(=O)Nc2cc1	0
NORDIHYDROGUAIARETIC ACID	Oc1c(O)ccc(CC(C(Cc2cc(O)c(O)cc2)C)C)c1	1
NORELGESTROMIN	ON=C1C=C2[C@@]([C@@]3[C@]([C@]4[C@@](CC)([C@](O)(C#C)CC4)CC3)CC2)CC1	0
NORETHANDROLONE	O=C1C=C2[C@@]([C@@]3[C@]([C@]4[C@@](C)([C@](O)(CC)CC4)CC3)CC2)CC1	0
NORETYNODREL	O=C1CC2=C([C@@]3[C@]([C@]4[C@@](C)([C@](O)(C#C)CC4)CC3)CC2)CC1	0
NORGESTIMATE	O=C(O[C@]1(C#C)[C@]2(CC)[C@]([C@]3[C@@]([C@@]4C(=C/C(=N/O)/CC4)CC3)CC2)CC1)C	1
NORGESTREL	O=C1C=C2[C@@]([C@@]3[C@]([C@]4[C@@](CC)([C@](O)(C#C)CC4)CC3)CC2)CC1	1
NORGESTRIENONE	O=C1C=C2C(=C3C=C[C@]4(C)[C@](O)(C#C)CC[C@]4[C@@]3CC2)CC1	0
NORMETHADONE	O=C(C(CCN(C)C)(c1ccccc1)c1ccccc1)CC	1
NORMETHANDRONE	O=C1C=C2[C@@]([C@@]3[C@]([C@]4[C@@](C)([C@](O)(C)CC4)CC3)CC2)CC1	0
NORVERAPAMIL	O(C)c1c(OC)ccc(C(C#N)(C(C)C)CCCNCCc2cc(OC)c(OC)cc2)c1	0
NOSCAPINE	O(C)c1c(OC)ccc2[C@@]([C@@]3N(C)CCc4c3c(OC)c3OCOc3c4)OC(=O)c12	1
NOXIPTILINE	O(N=C1c2c(cccc2)CCc2c1cccc2)CCN(C)C	0
NUCLEOSIDES	OC[C@]1[C@](O)C[C@@](n2nnc(-c3c4c(c5c(c3)cccc5)cccc4)c2)O1	0
NVP BHG712	FC(F)(F)c1cc(NC(=O)c2cc(Nc3nc(-c4cnccc4)nc4n(C)ncc34)c(C)cc2)ccc1	0
OBATOCLAX	O(C)C=1/C(=C/c2c(C)cc(C)[nH]2)/N/C(=C/2\N=C3C(=C\2)C=CC=C3)/C=1	0
OCTAVERINE	O(CC)c1c(OCC)cc(-c2nccc3c2cc(OC)c(OC)c3)cc1OCC	0
OCTOCRILENE	O=C(OCC(CCCC)CC)C(C#N)=C(c1ccccc1)c1ccccc1	1
OCTOXINOL	O(CCO)c1ccc(C(CC(C)(C)C)(C)C)cc1	1
OCTYL GALLATE	O=C(OCCCCCCCC)c1cc(O)c(O)c(O)c1	1
OGLEMILAST	Clc1c(NC(=O)c2c3c(c(OC(F)F)cc2)oc2c3cc(NS(=O)(=O)C)cc2)c(Cl)cnc1	0
OLMUTINIB	O=C(Nc1cc(Oc2nc(Nc3ccc(N4CCN(C)CC4)cc3)nc3c2scc3)ccc1)C=C	0
OLOROFIM	Fc1cnc(N2CCN(c3ccc(NC(=O)C(=O)c4n(C)c(C)cc4-c4ccccc4)cc3)CC2)nc1	0
OLUTASIDENIB	Clc1cc2c(NC(=O)C([C@@](NC=3C(=O)N(C)C(C#N)=CC=3)C)=C2)cc1	0
OLVEREMBATINIB	FC(F)(F)c1c(CN2CCN(C)CC2)ccc(NC(=O)c2cc(C#Cc3cnc4[nH]ncc4c3)c(C)cc2)c1	0
OMAVELOXOLONE	FC(F)(C(=O)N[C@]12[C@]([C@]3C(=O)C=C4[C@@]5(C)C=C(C#N)C(=O)C(C)(C)[C@@]5CC[C@@]4(C)[C@]3(C)CC1)CC(C)(C)CC2)C	0
OMBITASVIR	O=C(OC)N[C@](C(=O)N1[C@](C(=O)Nc2ccc([C@]3N(c4ccc(C(C)(C)C)cc4)[C@](c4ccc(NC(=O)[C@]5N(C(=O)[C@@](NC(=O)OC)C(C)C)CCC5)cc4)CC3)cc2)CCC1)C(C)C	0
OMBRABULIN	O=C(Nc1c(OC)ccc(/C=C\c2cc(OC)c(OC)c(OC)c2)c1)[C@@](N)CO	0
OMEPRAZOLE	S(=O)(Cc1c(C)c(OC)c(C)cn1)c1[nH]c2c(n1)ccc(OC)c2	1
OMOCONAZOLE	Clc1c(/C(/OCCOc2ccc(Cl)cc2)=C(\C)/n2cncc2)ccc(Cl)c1	1
ONAPRISTONE	O=C1C=C2C(=C3[C@@](c4ccc(N(C)C)cc4)C[C@@]4(C)[C@@](O)(CCCO)CC[C@]4[C@@]3CC2)CC1	0
ONC 201	O=C1N(Cc2c(C)cccc2)C2=NCCN2C2=C1CN(Cc1ccccc1)CC2	0
OPIOIDS	O=C(N(c1ccccc1)C1CCN(CCc2ccccc2)CC1)CC.O=C(OCC)C1(c2ccccc2)CCN(C)CC1.O(C)c1c2O[C@]3C(=O)CC[C@]4(O)[C@]53c2c(cc1)C[C@]4N(C)CC5	0
OPIPRAMOL	OCCN1CCN(CCCN2c3c(cccc3)C=Cc3c2cccc3)CC1	1
OPNURASIB	Clc1c(-c2c(C)n(C3CC4(CN(C(=O)C=C)C4)C3)nc2-c2cc3c(n(C)nc3)cc2)c2c([nH]nc2)cc1C	0
ORCONAZOLE	Clc1c(COC(Cn2cncc2)c2ccc(Cl)cc2)c(Cl)ccc1	0
ORELABRUTINIB	O=C(C=C)N1CCC(c2nc(c(C(=O)N)cc2)-c2ccc(Oc3ccccc3)cc2)CC1	0
ORIC 101	O=C1C=C2[C@@]([C@]3[C@@](c4ccc(N(C(C)C)C)cc4)C[C@]4(C)[C@](O)(C#CC(C)(C)C)CC[C@]4[C@@]3CC2)CC1	0
ORMELOXIFENE	O(CCN1CCCC1)c1ccc([C@@]2[C@@](c3ccccc3)C(C)(C)Oc3c2ccc(OC)c3)cc1	0
ORTERONEL	O=C(NC)c1cc2c(cc([C@]3(O)c4n(cnc4)CC3)cc2)cc1	0
OSALMID	O=C(Nc1ccc(O)cc1)c1c(O)cccc1	0
OSI 930	FC(F)(F)Oc1ccc(NC(=O)c2c(NCc3c4c(ncc3)cccc4)ccs2)cc1	0
OSIMERTINIB	O=C(Nc1c(N(CCN(C)C)C)cc(OC)c(Nc2nc(-c3c4c(n(C)c3)cccc4)ccn2)c1)C=C	0
OSPEMIFENE	ClCC/C(=C(/c1ccc(OCCO)cc1)\c1ccccc1)/c1ccccc1	0
OTESECONAZOLE	FC(F)(F)COc1ccc(-c2cnc(C(F)(F)[C@](O)(Cn3nnnc3)c3c(F)cc(F)cc3)cc2)cc1	0
OXAMETACIN	Clc1ccc(C(=O)n2c(C)c(CC(=O)NO)c3c2ccc(OC)c3)cc1	0
OXATOMIDE	O=C1N(CCCN2CCN(C(c3ccccc3)c3ccccc3)CC2)c2c(N1)cccc2	1
OXAZEPAM	Clc1cc2C(c3ccccc3)=NC(O)C(=O)Nc2cc1	1
OXAZOLAM	Clc1cc2C3(c4ccccc4)OC(C)CN3CC(=O)Nc2cc1	0
OXETACAINE	O=C(N(C(Cc1ccccc1)(C)C)C)CN(CC(=O)N(C(Cc1ccccc1)(C)C)C)CCO	1
OXICONAZOLE	Clc1c(/C(=N/OCc2c(Cl)cc(Cl)cc2)/Cn2cncc2)ccc(Cl)c1	1
OXYBENZONE	O=C(c1c(O)cc(OC)cc1)c1ccccc1	1
OXYBUPROCAINE	O=C(OCCN(CC)CC)c1cc(OCCCC)c(N)cc1	1
OXYBUTYNIN	O=C(OCC#CCN(CC)CC)C(O)(c1ccccc1)C1CCCCC1	0
OXYMESTERONE	O=C1C(O)=C2[C@@](C)([C@@]3[C@]([C@]4[C@@](C)([C@](O)(C)CC4)CC3)CC2)CC1	0
OXYMETHOLONE	O=C1/C(=C\O)/C[C@]2(C)[C@@]3[C@]([C@]4[C@@](C)([C@](O)(C)CC4)CC3)CC[C@]2C1	1
OXYPERTINE	O(C)c1c(OC)cc2[nH]c(C)c(CCN3CCN(c4ccccc4)CC3)c2c1	0
OXYPHENBUTAZONE	O=C1N(N(c2ccccc2)C(=O)C1CCCC)c1ccc(O)cc1	1
OZANIMOD	O(C(C)C)c1c(C#N)cc(-c2onc(-c3c4c([C@@](NCCO)CC4)ccc3)n2)cc1	0
PACLITAXEL	O=C(O[C@@]1C(C)=C2C(C)(C)[C@](O)([C@@](OC(=O)c3ccccc3)[C@]3[C@](C)(C(=O)[C@@]2OC(=O)C)[C@@](O)C[C@@]2[C@@]3(OC(=O)C)CO2)C1)[C@](O)[C@@](NC(=O)c1ccccc1)c1ccccc1	0
PALOVAROTENE	O=C(O)c1ccc(/C=C/c2c(Cn3nccc3)cc3C(C)(C)CCC(C)(C)c3c2)cc1	0
PAPAVERETUM	O(C)c1c(OC)ccc(Cc2nccc3c2cc(OC)c(OC)c3)c1.O(C)c1c2O[C@]3[C@@](O)C=C[C@@]4[C@]53c2c(cc1)C[C@]4N(C)CC5.Oc1c2O[C@]3[C@@](O)C=C[C@@]4[C@]53c2c(cc1)C[C@]4N(C)CC5.Cl.Cl.Cl	1
PAPAVERINE	O(C)c1c(OC)ccc(Cc2nccc3c2cc(OC)c(OC)c3)c1	1
PARCETASAL	O=C(Nc1ccc(OC2(C)OC(=O)c3c(O2)cccc3)cc1)C	0
PARECOXIB	S(=O)(=O)(NC(=O)CC)c1ccc(-c2c(C)onc2-c2ccccc2)cc1	0
PARICALCITOL	OC([C@](/C=C/[C@@](C)[C@@]1[C@]2(C)[C@](/C(=C/C=C3C[C@@](O)C[C@](O)C3)/CCC2)CC1)C)(C)C	0
PARITAPREVIR	S(=O)(=O)(NC(=O)[C@]12NC(=O)[C@]3N(C(=O)[C@@](NC(=O)c4ncc(C)nc4)CCCCC/C=C\[C@@]1C2)C[C@](Oc1nc2c(c4c1cccc4)cccc2)C3)C1CC1	0
PARSACLISIB	Clc1c(F)c(c(OCC)c([C@](C)n2nc(C)c3c(N)ncnc23)c1)[C@]1CC(=O)NC1	0
PATUPILONE	O=C1C(C)(C)[C@@](O)CC(=O)O[C@](/C(=C/c2nc(C)sc2)/C)C[C@]2[C@](C)(O2)CCC[C@](C)[C@](O)[C@]1C	0
PAZOPANIB	S(=O)(=O)(N)c1c(C)ccc(Nc2nc(N(C)c3cc4nn(C)c(C)c4cc3)ccn2)c1	1
PELABRESIB	Clc1ccc(C2=N[C@@](CC(=O)N)c3onc(C)c3-c3c2cccc3)cc1	0
PELITINIB	Clc1c(F)ccc(Nc2c(C#N)cnc3c2cc(NC(=O)/C=C/CN(C)C)c(OCC)c3)c1	0
PEMIGATINIB	Fc1c(N2C(=O)N(CC)c3c4c([nH]c(CN5CCOCC5)c4)ncc3C2)c(F)c(OC)cc1OC	0
PENTACHLOROPHENOL	Clc1c(Cl)c(Cl)c(O)c(Cl)c1Cl	1
PENTAZOCINE	Oc1cc2[C@@]3(C)[C@@](C)[C@](N(CC=C(C)C)CC3)Cc2cc1	1
PENTOXYVERINE	O=C(OCCOCCN(CC)CC)C1(c2ccccc2)CCCC1	1
PERAMPANEL	O=C1N(c2ccccc2)C=C(c2ncccc2)C=C1c1c(C#N)cccc1	0
PERICIAZINE	OC1CCN(CCCN2c3c(Sc4c2cccc4)ccc(C#N)c3)CC1	0
PERMETHRIN	ClC(Cl)=CC1C(C)(C)C1C(=O)OCc1cc(Oc2ccccc2)ccc1	1
PEROSPIRONE	O=C1N(CCCCN2CCN(c3nsc4c3cccc4)CC2)C(=O)[C@@]2[C@]1CCCC2	1
PERPHENAZINE	Clc1cc2N(CCCN3CCN(CCO)CC3)c3c(Sc2cc1)cccc3	1
PEXIDARTINIB	Clc1cnc2[nH]cc(Cc3cnc(NCc4cnc(C(F)(F)F)cc4)cc3)c2c1	0
PEXMETINIB	Fc1cc(CNC(=O)Nc2n(-c3ccc(C)cc3)nc(C(C)(C)C)c2)c(Oc2cc3c(n(CCO)nc3)cc2)cc1	0
PHENAZEPAM	Brc1cc2C(c3c(Cl)cccc3)=NCC(=O)Nc2cc1	0
PHENAZOCINE	Oc1cc2C3(C)C(C)C(N(CCc4ccccc4)CC3)Cc2cc1	0
PHENAZOPYRIDINE	N(=Nc1ccccc1)c1c(N)nc(N)cc1	1
PHENELZINE	N(N)CCc1ccccc1	1
PHENISATIN	O=C(Oc1ccc(C2(c3ccc(OC(=O)C)cc3)C(=O)N(C(=O)C)c3c2cccc3)cc1)C	0
PHENOLPHTHALEIN	O=C1OC(c2ccc(O)cc2)(c2ccc(O)cc2)c2c1cccc2	1
PHENOPERIDINE	O=C(OCC)C1(c2ccccc2)CCN(CCC(O)c2ccccc2)CC1	0
PHENOTHRIN	O=C(OCc1cc(Oc2ccccc2)ccc1)C1C(C)(C)C1C=C(C)C	1
PHENOXYBENZAMINE	ClCCN(C(COc1ccccc1)C)Cc1ccccc1	1
PHENYLBUTAZONE	O=C1N(N(c2ccccc2)C(=O)C1CCCC)c1ccccc1	1
PIBOSEROD	O=C(NCC1CCN(CCCC)CC1)c1c2c(n3c1OCCC3)cccc2	0
PIBRENTASVIR	Fc1c(N2CCC(c3ccc(F)cc3)CC2)c(F)cc(N2[C@@](c3c(F)cc4nc([C@]5N(C(=O)[C@@](NC(=O)OC)[C@](OC)C)CCC5)[nH]c4c3)CC[C@@]2c2c(F)cc3nc([C@]4N(C(=O)[C@@](NC(=O)OC)[C@](OC)C)CCC4)[nH]c3c2)c1	0
PICTILISIB	S(=O)(=O)(C)N1CCN(Cc2sc3c(N4CCOCC4)nc(-c4c5c([nH]nc5)ccc4)nc3c2)CC1	0
PIDNARULEX	O=C(NCc1ncc(C)nc1)C=1C(=O)c2c(nc(N3CCN(C)CCC3)cc2)N2c3c(SC=12)cccc3	0
PIKETOPROFEN	O=C(Nc1nccc(C)c1)C(C)c1cc(C(=O)c2ccccc2)ccc1	0
PILARALISIB	Clc1c(Nc2c(NS(=O)(=O)c3cc(NC(=O)C(N)(C)C)ccc3)nc3c(n2)cccc3)cc(OC)cc1	0
PIMECROLIMUS	Cl[C@@]1[C@](OC)C[C@](/C=C(\C)/[C@@]2[C@](C)[C@@](O)CC(=O)[C@](CC)/C=C(\C)/C[C@](C)C[C@](OC)[C@@]3[C@@](OC)C[C@@](C)[C@](O)(C(=O)C(=O)N4[C@](C(=O)O2)CCCC4)O3)CC1	0
PIMINODINE	O=C(OCC)C1(c2ccccc2)CCN(CCCNc2ccccc2)CC1	0
PIMITESPIB	O=C(N)c1cc(CC)c(-n2nc(C(C)C)c3c(-n4cc(-c5cn(C)nc5)nc4)ccnc23)cc1	0
PIMOBENDAN	O(C)c1ccc(-c2[nH]c3c(n2)ccc(C=2C(C)CC(=O)NN=2)c3)cc1	1
PINAZEPAM	Clc1cc2C(c3ccccc3)=NCC(=O)N(CC#C)c2cc1	0
PIOGLITAZONE	O(CCc1ncc(CC)cc1)c1ccc(CC2C(=O)NC(=O)S2)cc1	1
PIPERACETAZINE	O=C(C)c1cc2N(CCCN3CCC(CCO)CC3)c3c(Sc2cc1)cccc3	1
PIPERAQUINE	Clc1cc2nccc(N3CCN(CCCN4CCN(c5c6c(ncc5)cc(Cl)cc6)CC4)CC3)c2cc1	0
PIPERINE	O=C(/C=C/C=C/c1cc2OCOc2cc1)N1CCCCC1	1
PIPERONYL BUTOXIDE	O(CCOCCCC)CCOCc1c(CCC)cc2OCOc2c1	1
PIPOFEZINE	CN1c2c(Oc3c1cccc3)nnc(N1CCN(C)CC1)c2	1
PIPOTIAZINE	S(=O)(=O)(N(C)C)c1cc2N(CCCN3CCC(CCO)CC3)c3c(Sc2cc1)cccc3	0
PIPRINHYDRINATE	Clc1[nH]c2C(=O)N(C)C(=O)N(C)c2n1.O(C(c1ccccc1)c1ccccc1)C1CCN(C)CC1	1
PIROHEPTINE	C(C)N1C(C)C(=C2c3c(cccc3)CCc3c2cccc3)CC1	0
PIROZADIL	O=C(OCc1nc(COC(=O)c2cc(OC)c(OC)c(OC)c2)ccc1)c1cc(OC)c(OC)c(OC)c1	0
PIRTOBRUTINIB	FC(F)(F)[C@](C)n1c(N)c(C(=O)N)c(-c2ccc(CNC(=O)c3c(OC)ccc(F)c3)cc2)n1	0
PIZOTIFEN	CN1CCC(=C2c3c(scc3)CCc3c2cccc3)CC1	1
PLAUNOTOL	OC/C(=C\CC/C(=C/CO)/C)/CC/C=C(/CCC=C(C)C)\C	0
PLECONARIL	FC(F)(F)c1onc(-c2cc(C)c(OCCCc3onc(C)c3)c(C)c2)n1	1
PLINABULIN	O=C1/C(=C/c2c(C(C)(C)C)[nH]cn2)/NC(=O)/C(=C/c2ccccc2)/N1	0
PLOCABULIN	O=C(O[C@](C/C=C\NC(=O)[C@@](NC(=O)/C=C\C=C/C(=C/[C@](C)[C@]1OC(=O)C(OC)=CC1)/C)C(C)(C)C)C/C=C\C)N	0
PM00104	FC(F)(F)c1cc(/C=C/C(=O)NC[C@@]2N3[C@@](O)[C@]4N(C)[C@](c5c(O)c(OC)c(C)cc5C4)[C@@]3Cc3c(OC(=O)C)c(C)c4OCOc4c23)ccc1	0
POCAPAVIR	Clc1c(OCc2ccc(COc3c(Cl)cccc3Cl)cc2)ccc(OC)c1	0
PODOPHYLLOTOXIN	O(C)c1c(OC)cc([C@@]2c3c([C@](O)[C@@]4[C@@]2C(=O)OC4)cc2OCOc2c3)cc1OC	1
PODOPHYLLUM	O(C)c1c(OC)cc([C@@]2c3c([C@](O)[C@@]4[C@@]2C(=O)OC4)cc2OCOc2c3)cc1OC	1
POLMACOXIB	S(=O)(=O)(N)c1ccc(C2=C(c3cc(F)ccc3)C(=O)C(C)(C)O2)cc1	0
PONATINIB	FC(F)(F)c1c(CN2CCN(C)CC2)ccc(NC(=O)c2cc(C#Cc3n4N=CC=Cc4nc3)c(C)cc2)c1	0
PONESIMOD	Clc1c(OC[C@](O)CO)ccc(/C=C\2/C(=O)N(c3c(C)cccc3)C(=NCCC)S/2)c1	0
POSACONAZOLE	Fc1c([C@]2(Cn3ncnc3)OC[C@@](COc3ccc(N4CCN(c5ccc(N6C(=O)N([C@]([C@@](O)C)CC)N=C6)cc5)CC4)cc3)C2)ccc(F)c1	1
POSELTINIB	O=C(Nc1cc(Oc2nc(Nc3ccc(N4CCN(C)CC4)cc3)nc3c2occ3)ccc1)C=C	0
POTASSIUM DICHROMATE	[Cr+2](O[Cr+2]([O-])([O-])[O-])([O-])([O-])[O-].[K+].[K+]	1
POZIOTINIB	Clc1c(F)c(Nc2ncnc3c2cc(OC2CCN(C(=O)C=C)CC2)c(OC)c3)ccc1Cl	0
P-PHENYLENEDIAMINE	Nc1ccc(N)cc1	1
PRALSETINIB	Fc1cn(-c2ncc([C@@](NC(=O)C3(OC)CCC(c4nc(Nc5n[nH]c(C)c5)cc(C)n4)CC3)C)cc2)nc1	0
PRAMICONAZOLE	Fc1c([C@]2(Cn3ncnc3)O[C@@](COc3ccc(N4CCN(c5ccc(N6C(=O)N(C(C)C)CC6)cc5)CC4)cc3)OC2)ccc(F)c1	0
PRAMOCAINE	O(CCCC)c1ccc(OCCCN2CCOCC2)cc1	1
PRASTERONE	O=C1[C@]2(C)[C@]([C@]3[C@@]([C@]4(C)C(=CC3)C[C@@](O)CC4)CC2)CC1	1
PRASUGREL	Fc1c(C(C(=O)C2CC2)N2Cc3c(sc(OC(=O)C)c3)CC2)cccc1	1
PRAZEPAM	Clc1cc2C(c3ccccc3)=NCC(=O)N(CC3CC3)c2cc1	1
PRAZIQUANTEL	O=C(N1CC(=O)N2C(c3c(cccc3)CC2)C1)C1CCCCC1	1
PREDNICARBATE	O=C(OCC)O[C@@]1(C(=O)COC(=O)CC)[C@]2(C)[C@]([C@]3[C@@]([C@]4(C)C(=CC(=O)C=C4)CC3)[C@@](O)C2)CC1	0
PREDNIMUSTINE	ClCCN(CCCl)c1ccc(CCCC(=O)OCC(=O)[C@]2(O)[C@]3(C)[C@]([C@]4[C@@]([C@]5(C)C(=CC(=O)C=C5)CC4)[C@@](O)C3)CC2)cc1	0
PREDNISOLAMATE	O=C(OCC(=O)[C@]1(O)[C@]2(C)[C@]([C@]3[C@@]([C@]4(C)C(=CC(=O)C=C4)CC3)[C@@](O)C2)CC1)CN(CC)CC	0
PREGNANDIOL	O[C@@](C)[C@@]1[C@]2(C)[C@]([C@]3[C@@]([C@]4(C)[C@@](C[C@](O)CC4)CC3)CC2)CC1	0
PRELADENANT	O(CCOc1ccc(N2CCN(CCn3ncc4-c5n(C(N)=Nc34)nc(-c3occc3)n5)CC2)cc1)C	0
PRENOXDIAZIN	C(Cc1nc(CCN2CCCCC2)on1)(c1ccccc1)c1ccccc1	0
PRETOMANID	FC(F)(F)Oc1ccc(CO[C@@]2COc3n(cc([N+](=O)[O-])n3)C2)cc1	0
PRISTINAMYCIN	O=C(N[C@@]1C(=O)N[C@](CC)C(=O)N2[C@](C(=O)N(C)[C@@](Cc3ccc(N(C)C)cc3)C(=O)N3[C@](C(=O)N[C@@](c4ccccc4)C(=O)O[C@@]1C)CC(=O)CC3)CCC2)c1c(O)cccn1.O=C(NC1C(=O)NC(CC)C(=O)N2C(C(=O)N(C)C(Cc3ccccc3)C(=O)N3C(C(=O)NC(c4ccccc4)C(=O)OC1C)CC(=O)CC3)CCC2)c1c(O)cccn1.O=C1N2C(C(=O)O[C@](C(C)C)[C@](C)/C=C/C(=O)NC/C=C/C(/C)=C/[C@@](O)CC(=O)Cc3occ1n3)=CCC2.O=C1N2C(C(=O)OC(C(C)C)C(C)/C=C\C(=O)NC/C=C\C(\C)=C/C(O)CC(…	0
PRITELIVIR	S(=O)(=O)(N)c1c(C)nc(N(C(=O)Cc2ccc(-c3ncccc3)cc2)C)s1	0
PRN 1371	Clc1c(c(Cl)c(OC)cc1OC)C=1C(=O)N(CCCN2CCN(C(=O)C=C)CC2)c2nc(NC)ncc2C=1	0
PROCHLORPERAZINE	Clc1cc2N(CCCN3CCN(C)CC3)c3c(Sc2cc1)cccc3	1
PROCINONIDE	F[C@@]12[C@]3(C)C([C@@](F)C[C@]1[C@]1[C@@](C)([C@]4(C(=O)COC(=O)CC)OC(C)(C)O[C@@]4C1)C[C@@]2O)=CC(=O)C=C3	0
PROFLAVINE	Nc1cc2nc3c(cc2cc1)ccc(N)c3	1
PROGESTERONE	O=C(C)[C@@]1[C@]2(C)[C@]([C@]3[C@@]([C@]4(C)C(=CC(=O)CC4)CC3)CC2)CC1	1
PROGLUMETACIN	Clc1ccc(C(=O)n2c(C)c(CC(=O)OCCN3CCN(CCCOC(=O)CCC(NC(=O)c4ccccc4)C(=O)N(CCC)CCC)CC3)c3c2ccc(OC)c3)cc1	1
PROMEGESTONE	O=C(CC)[C@]1(C)[C@]2(C)[C@]([C@]3C(=C4C(=CC(=O)CC4)CC3)CC2)CC1	0
PROMESTRIENE	O(CCC)c1cc2c(cc1)[C@@]1[C@]([C@]3[C@@](C)([C@@](OC)CC3)CC1)CC2	0
PROMETHAZINE	N(C(CN1c2c(Sc3c1cccc3)cccc2)C)(C)C	1
PROPANIDID	O=C(OCCC)Cc1cc(OC)c(OCC(=O)N(CC)CC)cc1	1
PROPIOMAZINE	O=C(CC)c1cc2N(CC(N(C)C)C)c3c(Sc2cc1)cccc3	0
PROPIVERINE	O=C(OC1CCN(C)CC1)C(OCCC)(c1ccccc1)c1ccccc1	1
PROPOFOL	Oc1c(C(C)C)cccc1C(C)C	1
PROQUAZONE	O=C1N(C(C)C)c2c(C(c3ccccc3)=N1)ccc(C)c2	0
PROROXAN	O=C(CCN1CC(c2ccccc2)CC1)c1cc2OCCOc2cc1	1
PROXALUTAMIDE	S=C1N(c2c(F)c(C(F)(F)F)c(C#N)cc2)C(=O)C(C)(C)N1c1cnc(CCCc2occn2)cc1	0
PTEROSTILBENE	O(C)c1cc(OC)cc(/C=C/c2ccc(O)cc2)c1	0
PYRETHRIN I	O=C(O[C@@]1C(C)=C(C/C=C\C=C)C(=O)C1)[C@]1C(C)(C)[C@@]1C=C(C)C	0
PYRETHRIN II	O=C(OC)/C(=C/[C@]1C(C)(C)[C@@]1C(=O)O[C@@]1C(C)=C(C/C=C\C=C)C(=O)C1)/C	0
PYRETHRINS	O=C(OC)/C(=C/C1C(C)(C)[C@@]1C(=O)OC1C(C)=C(C/C=C/C=C)C(=O)C1)/C.O=C(O[C@@]1C(C)=C(C/C=C/C=C)C(=O)C1)[C@]1C(C)(C)C1C=C(C)C	0
PYROTINIB	Clc1c(OCc2ncccc2)ccc(Nc2c(C#N)cnc3c2cc(NC(=O)/C=C/[C@@]2N(C)CCC2)c(OCC)c3)c1	0
PYROVALERONE	O=C(C(CCC)N1CCCC1)c1ccc(C)cc1	0
PYRROLNITRIN	Clc1c(-c2c([N+](=O)[O-])c(Cl)ccc2)c[nH]c1	0
PYRVINIUM	N(C)(C)c1cc2c([n+](C)c(/C=C/c3c(C)n(c(C)c3)-c3ccccc3)cc2)cc1	0
QUAZEPAM	Clc1cc2C(c3c(F)cccc3)=NCC(=S)N(CC(F)(F)F)c2cc1	0
QUERCETIN	O=C1C(O)=C(c2cc(O)c(O)cc2)Oc2c1c(O)cc(O)c2	1
QUINAPRIL	O=C(OCC)[C@@](N[C@](C(=O)N1[C@](C(=O)O)Cc2c(cccc2)C1)C)CCc1ccccc1	1
QUINBOLONE	O=C1C=C2[C@](C)(C=C1)[C@@]1[C@]([C@]3[C@@](C)([C@@](OC4=CCCC4)CC3)CC1)CC2	0
QUINESTRADOL	O(c1cc2c(cc1)[C@@]1[C@]([C@]3[C@@](C)([C@@](O)[C@](O)C3)CC1)CC2)C1CCCC1	0
QUINESTROL	O(c1cc2c(cc1)[C@@]1[C@]([C@]3[C@@](C)([C@](O)(C#C)CC3)CC1)CC2)C1CCCC1	1
QUINFAMIDE	ClC(Cl)C(=O)N1c2c(cc(OC(=O)c3occc3)cc2)CCC1	0
QUIZARTINIB	O=C(Nc1noc(C(C)(C)C)c1)Nc1ccc(-c2nc3Sc4c(-n3c2)ccc(OCCN2CCOCC2)c4)cc1	0
R 7112	Clc1ccc([C@@]2(C)N(C(=O)N3CCN(CCCS(=O)(=O)C)CC3)C(c3c(OCC)cc(C(C)(C)C)cc3)=N[C@@]2(C)c2ccc(Cl)cc2)cc1	0
RABEPRAZOLE	S(=O)(Cc1c(C)c(OCCCOC)ccn1)c1[nH]c2c(n1)cccc2	1
RADOTINIB	FC(F)(F)c1cc(NC(=O)c2cc(Nc3nc(-c4nccnc4)ccn3)c(C)cc2)cc(-n2cc(C)nc2)c1	0
RAFIGRELIDE	Clc1c(Cl)ccc2N=C3N(C(C)(C)C(=O)N3)Cc12	0
RALANITEN ACETATE	ClC[C@@](OC(=O)C)COc1ccc(C(C)(C)c2ccc(OC[C@](OC(=O)C)COC(=O)C)cc2)cc1	0
RALIMETINIB	Fc1ccc(-c2c(-c3nc4n(CC(C)(C)C)c(N)nc4cc3)[nH]c(C(C)(C)C)n2)cc1	0
RALOXIFENE	O=C(c1c(-c2ccc(O)cc2)sc2c1ccc(O)c2)c1ccc(OCCN2CCCCC2)cc1	1
RAUBASINE	O=C(OC)C1=CO[C@@](C)[C@@]2[C@@]1C[C@@]1N(C2)CCc2c3c([nH]c12)cccc3	0
RAVIDASVIR	O=C(OC)N[C@](C(=O)N1[C@](c2[nH]c3c(n2)ccc(-c2cc4c(cc(-c5[nH]c([C@]6N(C(=O)[C@@](NC(=O)OC)C(C)C)CCC6)nc5)cc4)cc2)c3)CCC1)C(C)C	0
REBASTINIB	Fc1c(NC(=O)Nc2n(-c3cc4c(nccc4)cc3)nc(C(C)(C)C)c2)ccc(Oc2cc(C(=O)NC)ncc2)c1	0
REGORAFENIB	Clc1c(C(F)(F)F)cc(NC(=O)Nc2c(F)cc(Oc3cc(C(=O)NC)ncc3)cc2)cc1	0
RELACORILANT	S(=O)(=O)(N1C[C@]2(C(=O)c3nccc(C(F)(F)F)c3)C(=Cc3n(-c4ccc(F)cc4)ncc3C2)CC1)c1cn(C)nc1	0
RELUGOLIX	Fc1c(CN2C(=O)N(c3nnc(OC)cc3)C(=O)c3c(CN(C)C)c(-c4ccc(NC(=O)NOC)cc4)sc23)c(F)ccc1	0
REMIBRUTINIB	Fc1c(C(=O)Nc2c(C)c(-c3c(OCCN(C(=O)C=C)C)c(N)ncn3)cc(F)c2)ccc(C2CC2)c1	0
REMIMAZOLAM	Brc1cc2C(c3ncccc3)=N[C@@](CCC(=O)OC)c3n(c(C)cn3)-c2cc1	0
REPAGLINIDE	O=C(N[C@@](CC(C)C)c1c(N2CCCCC2)cccc1)Cc1cc(OCC)c(C(=O)O)cc1	0
REPARIXIN	S(=O)(=O)(NC(=O)[C@](C)c1ccc(CC(C)C)cc1)C	0
REPIRINAST	O=C(OCCC(C)C)C=1OC=2c3c(c(C)c(C)cc3)NC(=O)C=2C(=O)C=1	0
RESCINNAMINE	O=C(O[C@]1[C@](OC)[C@@](C(=O)OC)[C@@]2[C@](C1)CN1[C@@](c3[nH]c4c(c3CC1)ccc(OC)c4)C2)/C=C/c1cc(OC)c(OC)c(OC)c1	0
RESERPINE	O=C(O[C@]1[C@](OC)[C@@](C(=O)OC)[C@@]2[C@](C1)CN1[C@@](c3[nH]c4c(c3CC1)ccc(OC)c4)C2)c1cc(OC)c(OC)c(OC)c1	1
RESINIFERATOXIN	O=C(OCC1=C[C@@]2[C@]3([C@](C)C[C@]4(C(=C)C)O[C@](Cc5ccccc5)(O3)O[C@]24)[C@]2[C@@](O)(C(=O)C(C)=C2)C1)Cc1cc(OC)c(O)cc1	0
RESVERATROL	Oc1cc(O)cc(/C=C/c2ccc(O)cc2)c1	1
RETIGABINE	Fc1ccc(CNc2cc(N)c(NC(=O)OCC)cc2)cc1	0
RETINALDEHYD	O=C/C=C(/C=C/C=C(/C=C/C=1C(C)(C)CCCC=1C)\C)\C	1
RETINOL	OC/C=C(/C=C/C=C(/C=C/C=1C(C)(C)CCCC=1C)\C)\C	1
REVAPRAZAN	Fc1ccc(Nc2nc(C)c(C)c(N3C(C)c4c(cccc4)CC3)n2)cc1	0
REVEFENACIN	O=C(OC1CCN(CCN(C(=O)c2ccc(CN3CCC(C(=O)N)CC3)cc2)C)CC1)Nc1c(-c2ccccc2)cccc1	0
REZVILUTAMIDE	S=C1N(c2cc(C(F)(F)F)c(C#N)cc2)C(=O)C(C)(C)N1c1ccc(OC[C@@](O)CO)cc1	0
RIBOCICLIB	O=C(N(C)C)c1n(C2CCCC2)c2nc(Nc3ncc(N4CCNCC4)cc3)ncc2c1	0
RICOLINOSTAT	O=C(NO)CCCCCCNC(=O)c1cnc(N(c2ccccc2)c2ccccc2)nc1	0
RIDAFOROLIMUS	P(=O)(O[C@]1[C@](OC)C[C@](C[C@@](C)[C@]2OC(=O)[C@]3N(C(=O)C(=O)[C@@]4(O)[C@](C)CC[C@](O4)C[C@](OC)/C(/C)=C/C=C/C=C/[C@@](C)C[C@@](C)C(=O)[C@](OC)[C@](O)/C(/C)=C/[C@@](C)C(=O)C2)CCCC3)CC1)(C)C	0
RIFABUTIN	O=C(O[C@]1[C@](C)[C@](O)[C@](C)[C@@](O)[C@@](C)/C=C/C=C(/C)\C(=O)NC2=C(O)c3c(O)c(C)c4O[C@@](C)(C(=O)c4c3C3=NC4(N=C23)CCN(CC(C)C)CC4)O/C=C/[C@](OC)[C@]1C)C	0
RIFAMPICIN	O=C(O[C@]1[C@](C)[C@](O)[C@](C)[C@@](O)[C@@](C)/C=C/C=C(/C)\C(=O)Nc2c(/C=N/N3CCN(C)CC3)c(O)c3c(c(O)c(C)c4O[C@@](C)(C(=O)c34)O/C=C/[C@](OC)[C@]1C)c2O)C	0
RIFAMYCIN	O=C(O[C@]1[C@](C)[C@](O)[C@](C)[C@@](O)[C@@](C)/C=C/C=C(/C)\C(=O)Nc2c(O)c3c(O)c(C)c4O[C@@](C)(C(=O)c4c3c(O)c2)O/C=C/[C@](OC)[C@]1C)C	0
RIFAPENTINE	O=C(O[C@]1[C@](C)[C@](O)[C@](C)[C@@](O)[C@@](C)/C=C/C=C(/C)\C(=O)Nc2c(/C=N/N3CCN(C4CCCC4)CC3)c(O)c3c(c(O)c(C)c4O[C@@](C)(C(=O)c34)O/C=C/[C@](OC)[C@]1C)c2O)C	0
RIFAXIMIN	O=C(O[C@]1[C@](C)[C@](O)[C@](C)[C@@](O)[C@@](C)/C=C/C=C(/C)\C(=O)Nc2c(O)c3c(O)c(C)c4O[C@@](C)(C(=O)c4c3c3nc4n(c23)C=CC(C)=C4)O/C=C/[C@](OC)[C@]1C)C	0
RILMAZAFONE	Clc1c(C(=O)c2c(-n3c(CNC(=O)CN)nc(C(=O)N(C)C)n3)ccc(Cl)c2)cccc1	0
RILPIVIRINE	N#C/C=C/c1cc(C)c(Nc2nc(Nc3ccc(C#N)cc3)ncc2)c(C)c1	0
RILUZOLE	FC(F)(F)Oc1cc2sc(N)nc2cc1	1
RILZABRUTINIB	Fc1c(-c2nn([C@]3CN(C(=O)/C(/C#N)=C/C(C)(C)N4CCN(C5COC5)CC4)CCC3)c3ncnc(N)c23)ccc(Oc2ccccc2)c1	0
RIMEXOLONE	O=C(CC)[C@]1(C)[C@]2(C)[C@]([C@]3[C@@]([C@]4(C)C(=CC(=O)C=C4)CC3)[C@@](O)C2)C[C@]1C	0
RIMONABANT	Clc1c(-n2c(c(C)c(C(=O)NN3CCCCC3)n2)-c2ccc(Cl)cc2)ccc(Cl)c1	1
RIOCIGUAT	Fc1c(Cn2nc(-c3nc(N)c(N(C(=O)OC)C)c(N)n3)c3c2nccc3)cccc1	0
RIODIPINE	FC(F)Oc1c(C2C(C(=O)OC)=C(C)NC(C)=C2C(=O)OC)cccc1	1
RIPRETINIB	Brc1c(C=2C(=O)N(CC)c3c(cnc(NC)c3)C=2)cc(NC(=O)Nc2ccccc2)c(F)c1	0
RITONAVIR	O=C(OCc1scnc1)N[C@]([C@@](O)C[C@@](NC(=O)[C@@](NC(=O)N(Cc1nc(C(C)C)sc1)C)C(C)C)Cc1ccccc1)Cc1ccccc1	1
RIVOCERANIB	O=C(Nc1ccc(C2(C#N)CCCC2)cc1)c1c(NCc2ccncc2)nccc1	0
RIVOGLITAZONE	O(Cc1n(C)c2c(n1)ccc(OC)c2)c1ccc(CC2C(=O)NC(=O)S2)cc1	0
ROCILETINIB	FC(F)(F)c1c(Nc2cc(NC(=O)C=C)ccc2)nc(Nc2c(OC)cc(N3CCN(C(=O)C)CC3)cc2)nc1	0
ROFECOXIB	S(=O)(=O)(C)c1ccc(C2=C(c3ccccc3)C(=O)OC2)cc1	0
ROFLUMILAST	Clc1c(NC(=O)c2cc(OCC3CC3)c(OC(F)F)cc2)c(Cl)cnc1	0
ROGARATINIB	O(Cc1c(CN2CC(=O)NCC2)n2N=CN=C(N)c2c1-c1sc2c(OC)cc(C)cc2c1)C	0
ROLAPITANT	FC(F)(F)c1cc(C(F)(F)F)cc([C@](OC[C@]2(c3ccccc3)NC[C@]3(NC(=O)CC3)CC2)C)c1	0
ROQUINIMEX	O=C(N(C)c1ccccc1)C=1C(=O)N(C)c2c(C=1O)cccc2	1
ROSONABANT	Clc1c(N2C(c3ccc(Cl)cc3)CC(C(=O)NN3CCCCC3)=N2)ccc(Cl)c1	0
RUBOXISTAURIN	O=C1NC(=O)C=2c3c4c(n(c3)CCO[C@](CN(C)C)CCn3c5c(c(c3)C1=2)cccc5)cccc4	0
RUPATADINE	Clc1cc2c(C(=C3CCN(Cc4cc(C)cnc4)CC3)c3ncccc3CC2)cc1	0
RUSCOGENIN	O[C@]1[C@@]2(C)C(=CC[C@]3[C@]4[C@@](C)([C@]5[C@](C)[C@@]6(O[C@]5C4)OC[C@](C)CC6)CC[C@]23)C[C@@](O)C1	0
RUXOLITINIB	N#CC[C@@](n1ncc(-c2ncnc3[nH]ccc23)c1)C1CCCC1	0
RUZASVIR	Fc1c2-c3n([C@](c4sc(C5CC5)nc4)Oc2cc(-c2[nH]c([C@]4N(C(=O)[C@@](NC(=O)OC)C(C)C)CCC4)nc2)c1)c1c(cc(-c2[nH]c([C@]4N(C(=O)[C@@](NC(=O)OC)C(C)C)CCC4)nc2)cc1)c3	0
RXDX 105	FC(F)(F)C(C)(C)c1onc(NC(=O)Nc2cc(Oc3ncnc4c3cc(OC)c(OC)c4)ccc2)c1	0
SAFIMALTIB	FC(F)(F)c1n(-c2c3c(C(=O)NC=C3)ccc2)ncc1C(=O)Nc1cc(C(F)(F)F)ncc1	0
SAFINAMIDE	Fc1cc(COc2ccc(CN[C@](C(=O)N)C)cc2)ccc1	0
SALICYLANILIDE	O=C(Nc1ccccc1)c1c(O)cccc1	1
SALIRASIB	S(C/C=C(/CC/C=C(/CCC=C(C)C)\C)\C)c1c(C(=O)O)cccc1	0
SAMATASVIR	O=C(OC)N[C@](C(=O)N1[C@](c2[nH]c3c(n2)ccc(-c2c4scc(-c5ccc(-c6[nH]c([C@]7N(C(=O)[C@](NC(=O)OC)c8ccccc8)CCC7)nc6)cc5)c4sc2)c3)CCC1)C(C)C	0
SANTONIN	O=C1[C@@](C)[C@]2[C@](O1)C1=C(C)C(=O)C=C[C@]1(C)CC2	1
SAPANISERTIB	Nc1oc2c(n1)cc(-c1nn(C(C)C)c3ncnc(N)c13)cc2	0
SAPITINIB	Clc1c(F)c(Nc2ncnc3c2cc(OC2CCN(CC(=O)NC)CC2)c(OC)c3)ccc1	0
SAPRISARTAN	Brc1c(-c2c(NS(=O)(=O)C(F)(F)F)cccc2)oc2c1cc(Cn1c(C(=O)N)c(C3CC3)nc1CC)cc2	0
SAQUINAVIR	O=C(N[C@]([C@](O)CN1[C@](C(=O)NC(C)(C)C)C[C@]2[C@@](C1)CCCC2)Cc1ccccc1)[C@@](NC(=O)c1nc2c(cc1)cccc2)CC(=O)N	1
SARACATINIB	Clc1c(Nc2ncnc3c2c(OC2CCOCC2)cc(OCCN2CCN(C)CC2)c3)c2OCOc2cc1	0
SARIZOTAN	Fc1ccc(-c2cc(CNC[C@@]3Oc4c(cccc4)CC3)cnc2)cc1	0
SAROGLITAZAR	S(C)c1ccc(-c2n(CCOc3ccc(C[C@](OCC)C(=O)O)cc3)c(C)cc2)cc1	0
SCUTELLAREIN	O=C1c2c(O)c(O)c(O)cc2OC(c2ccc(O)cc2)=C1	0
SCUTELLARIA BAICALENSIS	N(CCCN1c2c(C(C)(C)c3c1cccc3)cccc2)(C)C	0
SECLIDEMSTAT	Clc1cc(/C(=N/NC(=O)c2cc(S(=O)(=O)N3CCN(C)CC3)ccc2)/C)c(O)cc1	0
SEGESTERONE	O=C(C)[C@@]1(O)C(=C)C[C@@]2[C@]1(C)CC[C@@]1[C@@]3C(=CC(=O)CC3)CC[C@@]21	0
SELENONORCHOLESTEROL (75 SE)	[Se](C[C@]1C2=C([C@@]3[C@]([C@]4[C@@](C)([C@@]([C@@](CCCC(C)C)C)CC4)CC3)C1)CC[C@](O)C2)C	0
SELETALISIB	Clc1c2nc(c([C@@](Nc3ncnc4c3nccc4)C(F)(F)F)cc2ccc1)-c1c[n+]([O-])ccc1	0
SELEXIPAG	S(=O)(=O)(NC(=O)COCCCCN(C(C)C)c1nc(c(-c2ccccc2)nc1)-c1ccccc1)C	0
SELICICLIB	OC[C@](Nc1nc(NCc2ccccc2)c2ncn(C(C)C)c2n1)CC	0
SELINEXOR	FC(F)(F)c1cc(C(F)(F)F)cc(-c2nn(/C=C\C(=O)NNc3nccnc3)cn2)c1	0
SELONSERTIB	Fc1c(C(=O)Nc2nc(-c3n(C(C)C)cnn3)ccc2)cc(-n2cc(C3CC3)nc2)c(C)c1	0
SELPERCATINIB	O(C)c1ncc(CN2C3CN(c4ncc(C=5c6c(C#N)cnn6C=C(OCC(O)(C)C)C=5)cc4)CC2C3)cc1	0
SELTOREXANT	Fc1c(C(=O)N2CC3C(C2)CN(c2nc(C)cc(C)n2)C3)c(-n2nccn2)ccc1	0
SEMBRAGILINE	Fc1cc(COc2ccc(N3C(=O)C[C@](NC(=O)C)C3)cc2)ccc1	0
SERABELISIB	O=C(N1CCOCC1)c1n2c(nc1)C=CC(c1cc3nc(N)oc3cc1)=C2	0
SERAZAPINE	O=C(OC)c1c2c(n3c1C1N(c4c(cccc4)C3)CCN(C)C1)cccc2	0
SERTACONAZOLE	Clc1c(C(OCc2c3c(c(Cl)ccc3)sc2)Cn2cncc2)ccc(Cl)c1	0
SERTINDOLE	Clc1cc2c(C3CCN(CCN4C(=O)NCC4)CC3)cn(-c3ccc(F)cc3)c2cc1	1
SESAMIN	c1([C@]2OC[C@@]3[C@@](c4cc5OCOc5cc4)OC[C@]23)cc2OCOc2cc1	0
SETASTINE	Clc1ccc(C(OCCN2CCCCCC2)(C)c2ccccc2)cc1	0
SEVITERONEL	FC(F)Oc1c(OC(F)F)cc2c(c1)cc([C@@](O)(C(C)C)c1n[nH]nc1)cc2	0
SILDENAFIL	S(=O)(=O)(N1CCN(C)CC1)c1cc(c(OCC)cc1)C1=Nc2c(CCC)nn(C)c2C(=O)N1	1
SIMEPREVIR	S(=O)(=O)(NC(=O)[C@]12NC(=O)[C@]3[C@](C(=O)N(C)CCCC/C=C\[C@@]1C2)C[C@](Oc1c2c(c(C)c(OC)cc2)nc(-c2scc(C(C)C)n2)c1)C3)C1CC1	0
SIMETRIDE	O=C(COc1c(OC)cc(CCC)cc1)N1CCN(C(=O)COc2c(OC)cc(CCC)cc2)CC1	1
SINNABIDOL	OCC1=CC[C@@]2C(C)(C)Oc3c(c(O)cc(C(CCCCCC)(C)C)c3)[C@]2C1	0
SIPONIMOD	FC(F)(F)c1c(C2CCCCC2)ccc(CO/N=C(\C)/c2cc(CC)c(CN3CC(C(=O)O)C3)cc2)c1	0
SIREMADLIN	Clc1ccc([C@@]2N(C(=O)c3nc(n(C(C)C)c23)-c2c(OC)nc(OC)nc2)C=2C(=O)N(C)C=C(Cl)C=2)cc1	0
SITAXENTAN	Clc1c(NS(=O)(=O)c2c(C(=O)Cc3c(C)cc4OCOc4c3)scc2)onc1C	1
SITOCALCIFEROL	O[C@@]1C/C(=C/C=C\2/[C@]3[C@@](C)([C@@]([C@@](CC[C@@](C(C)C)CC)C)CC3)CCC/2)/C(=C)CC1	0
SITOSTEROLS	O[C@@]1CC2[C@@](C)([C@@]3[C@]([C@]4[C@@](C)([C@@]([C@@](CC[C@@](C(C)C)CC)C)CC4)CC3)CC2)CC1	0
SJG 136	O(CCCOc1c(OC)cc2C(=O)N3[C@](C=Nc2c1)CC(=C)C3)c1c(OC)cc2C(=O)N3[C@](C=Nc2c1)CC(=C)C3	0
SLV 213	S(=O)(=O)(/C=C/[C@@](NC(=O)[C@@](NC(=O)N1CCN(C)CC1)Cc1ccccc1)CCc1ccccc1)c1ccccc1	0
SODIUM DIBUNATE	S(=O)(=O)([O-])c1c(C(C)(C)C)ccc2c1ccc(C(C)(C)C)c2.[Na+]	0
SOLIFENACIN	O=C(O[C@@]1C2CCN(C1)CC2)N1[C@@](c2ccccc2)c2c(cccc2)CC1	0
SONIDEGIB	FC(F)(F)Oc1ccc(-c2c(C)c(C(=O)Nc3cnc(N4C[C@@](C)O[C@@](C)C4)cc3)ccc2)cc1	0
SONOLISIB	O=C(O[C@]1C=2[C@@]3(C)[C@@](COC)OC(=O)/C(=C/N(CC=C)CC=C)/C3=C(O)C(=O)C=2[C@]2[C@@](C)(C(=O)CC2)C1)C	0
SOTAGLIFLOZIN	Clc1c(Cc2ccc(OCC)cc2)cc([C@]2[C@](O)[C@@](O)[C@](O)[C@@](SC)O2)cc1	0
SOTICLESTAT	O=C(N1CCC(O)(Cc2ccccc2)CC1)c1c(-c2ccncc2)nccc1	0
SOTORASIB	Fc1c(-c2c(F)cccc2O)nc2N(c3c(C(C)C)nccc3C)C(=O)N=C(N3[C@@](C)CN(C(=O)C=C)CC3)c2c1	0
SOTRASTAURIN	O=C1C(c2nc(N3CCN(C)CC3)nc3c2cccc3)=C(c2c3c([nH]c2)cccc3)C(=O)N1	0
SOVAPREVIR	S(=O)(=O)(NC(=O)[C@]1(NC(=O)[C@]2N(C(=O)[C@](C(C)(C)C)CC(=O)N3CCCCC3)C[C@](Oc3c4c(nc(-c5ccccc5)c3)cc(OC)cc4)C2)[C@](C=C)C1)C1CC1	0
SPARSENTAN	S(=O)(=O)(Nc1c(C)c(C)on1)c1c(-c2c(COCC)cc(CN3C(=O)C4(N=C3CCCC)CCCC4)cc2)cccc1	0
SPEBRUTINIB	Fc1c(Nc2cc(NC(=O)C=C)ccc2)nc(Nc2ccc(OCCOC)cc2)nc1	0
SPIPERONE	Fc1ccc(C(=O)CCCN2CCC3(N(c4ccccc4)CNC3=O)CC2)cc1	1
SPIRILENE	Fc1ccc(C(=CCCN2CCC3(N(c4ccccc4)CNC3=O)CC2)C)cc1	0
STANOZOLOL	O[C@]1(C)[C@]2(C)[C@]([C@]3[C@@]([C@]4(C)[C@](Cc5[nH]ncc5C4)CC3)CC2)CC1	1
STEROIDS	O=C(N([C@](C)[C@]1[C@@]2(C)[C@@]([C@@]3[C@]([C@@]4(C)C(=CC3)C[C@@](N(C)C)CC4)CC2)CC1)C)C	0
STIGMASTANOL	O[C@@]1C[C@]2[C@@](C)([C@@]3[C@]([C@]4[C@@](C)([C@@]([C@@](CC[C@](C(C)C)CC)C)CC4)CC3)CC2)CC1	0
STIGMASTEROL	O[C@@]1CC=2[C@@](C)([C@@]3[C@]([C@]4[C@@](C)([C@@]([C@@](/C=C/[C@](C(C)C)CC)C)CC4)CC3)CC=2)CC1	0
STIRIPENTOL	OC(C(C)(C)C)/C=C/c1cc2OCOc2cc1	1
SUFENTANIL	O=C(N(c1ccccc1)C1(COC)CCN(CCc2sccc2)CC1)CC	1
SULBENTINE	S=C1N(Cc2ccccc2)CN(Cc2ccccc2)CS1	0
SULCONAZOLE	Clc1c(C(SCc2ccc(Cl)cc2)Cn2cncc2)ccc(Cl)c1	1
SULFAPROXYLINE	S(=O)(=O)(NC(=O)c1ccc(OC(C)C)cc1)c1ccc(N)cc1	0
SULFINPYRAZONE	S(=O)(CCC1C(=O)N(N(c2ccccc2)C1=O)c1ccccc1)c1ccccc1	1
SULFIRAM	S=C(SC(=S)N(CC)CC)N(CC)CC	0
SUVECALTAMIDE	FC(F)(F)COc1cnc([C@](NC(=O)Cc2ccc(C(C)C)cc2)C)cc1	0
SUVOREXANT	Clc1cc2nc(N3CCN(C(=O)c4c(-n5nccn5)ccc(C)c4)[C@](C)CC3)oc2cc1	0
SYROSINGOPINE	O=C(OCC)Oc1c(OC)cc(C(=O)O[C@]2[C@](OC)[C@@](C(=O)OC)[C@@]3[C@](C2)CN2[C@@](c4[nH]c5c(c4CC2)ccc(OC)c5)C3)cc1OC	0
TACALCITOL	O[C@@](C(C)C)CC[C@@](C)[C@@]1[C@]2(C)[C@](/C(=C/C=C/3\C(=C)[C@@](O)C[C@](O)C\3)/CCC2)CC1	0
TAFLUPROST	FC(F)(/C=C/[C@@]1[C@@](C/C=C\CCCC(=O)OC(C)C)[C@@](O)C[C@]1O)COc1ccccc1	0
TALMAPIMOD	Clc1c(C(=O)N2[C@](C)CN(Cc3ccc(F)cc3)[C@@](C)C2)cc2c(C(=O)C(=O)N(C)C)cn(C)c2c1	0
TALVIRALINE	S(C[C@@]1N(C(=O)OC(C)C)c2c(NC1=S)ccc(OC)c2)C	0
TAMOXIFEN	O(CCN(C)C)c1ccc(/C(=C(/CC)\c2ccccc2)/c2ccccc2)cc1	1
TAMSULOSIN	S(=O)(=O)(N)c1c(OC)ccc(C[C@](NCCOc2c(OCC)cccc2)C)c1	1
TANDUTINIB	O=C(Nc1ccc(OC(C)C)cc1)N1CCN(c2ncnc3c2cc(OC)c(OCCCN2CCCCC2)c3)CC1	1
TANESPIMYCIN	O=C(O[C@]1/C(/C)=C/[C@](C)[C@@](O)[C@@](OC)C[C@](C)CC=2C(=O)C(NC(=O)/C(/C)=C/C=C\[C@@]1OC)=CC(=O)C=2NCC=C)N	0
TANGERETIN	O(C)c1c(OC)c(OC)c2OC(c3ccc(OC)cc3)=CC(=O)c2c1OC	0
TANSHINONE IIA	O=C1C(=O)c2c(-c3occ(C)c13)ccc1C(C)(C)CCCc21	0
TAPINAROF	Oc1c(C(C)C)c(O)cc(/C=C/c2ccccc2)c1	0
TAPOTOCLAX	Clc1cc2c([C@@]3(COc4c5N(C3)C[C@]3[C@]([C@@](OC)/C=C/C[C@](C)[C@@](C)S(=O)(=O)NC(=O)c(c5)cc4)CC3)CCC2)cc1	0
TARIQUIDAR	O=C(Nc1ccc(CCN2Cc3c(cc(OC)c(OC)c3)CC2)cc1)c1c(NC(=O)c2cnc3c(c2)cccc3)cc(OC)c(OC)c1	0
TASELISIB	O=C(N)C(C)(C)n1ncc(-c2cc3OCCn4c(nc(-c5n(C(C)C)nc(C)n5)c4)-c3cc2)c1	0
TASIDOTIN	O=C(N([C@](C(=O)N1[C@](C(=O)N2[C@](C(=O)NC(C)(C)C)CCC2)CCC1)C(C)C)C)[C@@](NC(=O)[C@@](N(C)C)C(C)C)C(C)C	0
TASISULAM	Brc1sc(S(=O)(=O)NC(=O)c2c(Cl)cc(Cl)cc2)cc1	0
TASQUINIMOD	FC(F)(F)c1ccc(N(C(=O)C=2C(=O)N(C)c3c(c(OC)ccc3)C=2O)C)cc1	0
TAXANES	O=C(OC12C3C(C)(C(OC(=O)c4ccccc4)C(O)C4=C(C)C(O)CC4(C(O)(C)C)C3OC(=O)c3ccccc3)C(OC(=O)C)CC1OC2)C	0
TAZAROTENE	O=C(OCC)c1cnc(C#Cc2cc3C(C)(C)CCSc3cc2)cc1	1
TAZEMETOSTAT	O=C(NCC=1C(=O)NC(C)=CC=1C)c1c(C)c(N(CC)C2CCOCC2)cc(-c2ccc(CN3CCOCC3)cc2)c1	0
TEGOPRAZAN	Fc1c2[C@@](Oc3c4nc(C)[nH]c4cc(C(=O)N(C)C)c3)CCOc2cc(F)c1	0
TELAGLENASTAT	FC(F)(F)Oc1cc(CC(=O)Nc2nnc(CCCCc3sc(NC(=O)Cc4ncccc4)nn3)cc2)ccc1	0
TELAPREVIR	O=C(NC1CC1)C(=O)[C@@](NC(=O)[C@]1N(C(=O)[C@@](NC(=O)[C@@](NC(=O)c2nccnc2)C2CCCCC2)C(C)(C)C)C[C@]2[C@@]1CCC2)CCC	0
TELAPRISTONE	O=C(COC)[C@]1(O)[C@]2(C)[C@]([C@]3C([C@@](c4ccc(N(C)C)cc4)C2)=C2C(=CC(=O)CC2)CC3)CC1	0
TELATINIB	Clc1ccc(Nc2nnc(OCc3cc(C(=O)NC)ncc3)c3occc23)cc1	0
TELCAGEPANT	FC(F)(F)CN1C(=O)[C@](NC(=O)N2CCC(N3C(=O)Nc4ncccc34)CC2)CC[C@@](c2c(F)c(F)ccc2)C1	0
TELMISARTAN	O=C(O)c1c(-c2ccc(Cn3c(CCC)nc4c(C)cc(-c5n(C)c6c(n5)cccc6)cc34)cc2)cccc1	1
TEMAZEPAM	Clc1cc2C(c3ccccc3)=NC(O)C(=O)N(C)c2cc1	1
TEMUTERKIB	O=C1N(CCN2CCOCC2)C(C)(C)c2sc(-c3nc(Nc4n(C)ncc4)ncc3)cc12	0
TENATOPRAZOLE	S(=O)(Cc1c(C)c(OC)c(C)cn1)c1[nH]c2c(n1)nc(OC)cc2	1
TENIDAP	Clc1cc2c(C(=O)c3sccc3)c(O)n(C(=O)N)c2cc1	1
TEPOTINIB	O(CC1CCN(C)CC1)c1cnc(-c2cc(CN3C(=O)C=CC(c4cc(C#N)ccc4)=N3)ccc2)nc1	0
TEPRENONE	O=C(CC/C=C(/CC/C=C(/CC/C=C(/CCC=C(C)C)\C)\C)\C)C	1
TERAZOSIN	O=C(N1CCN(c2nc(N)c3c(n2)cc(OC)c(OC)c3)CC1)C1OCCC1	1
TERBINAFINE	N(C/C=C/C#CC(C)(C)C)(Cc1c2c(ccc1)cccc2)C	1
TERCONAZOLE	Clc1c([C@]2(Cn3ncnc3)O[C@@](COc3ccc(N4CCN(C(C)C)CC4)cc3)CO2)ccc(Cl)c1	0
TESEVATINIB	Clc1c(F)c(Nc2ncnc3c2cc(OC)c(OCC2C[C@@]4[C@@](CN(C)C4)C2)c3)ccc1Cl	0
TETRABENAZINE	O(C)c1c(OC)cc2c(c1)C1N(CC(CC(C)C)C(=O)C1)CC2	0
TETRABROMOCRESOL	Brc1c(Br)c(Br)c(C)c(O)c1Br	0
TETRAHYDROPALMATINE	O(C)c1c(OC)ccc2c1CN1C(c3c(cc(OC)c(OC)c3)CC1)C2	0
TETRANDRINE	O(C)c1c(OC)cc2c3c1Oc1c(OC)cc4c(c1)[C@@](N(C)CC4)Cc1ccc(Oc4c(OC)ccc(c4)C[C@@]3N(C)CC2)cc1	0
TETRAZEPAM	Clc1cc2C(C3=CCCCC3)=NCC(=O)N(C)c2cc1	0
TEZACAFTOR	Fc1c(NC(=O)C2(c3cc4OC(F)(F)Oc4cc3)CC2)cc2c(n(C[C@@](O)CO)c(C(CO)(C)C)c2)c1	0
THENALIDINE	N(Cc1sccc1)(c1ccccc1)C1CCN(C)CC1	1
THIETHYLPERAZINE	S(CC)c1cc2N(CCCN3CCN(C)CC3)c3c(Sc2cc1)cccc3	0
THIOMERSAL	[Hg](Sc1c(C(=O)[O-])cccc1)CC.[Na+]	1
THIOPENTAL	S=C1NC(=O)C(C(CCC)C)(CC)C(=O)N1	1
THIORIDAZINE	S(C)c1cc2N(CCC3N(C)CCCC3)c3c(Sc2cc1)cccc3	1
TIABENDAZOLE	c1(-c2ncsc2)[nH]c2c(n1)cccc2	1
TIAPAMIL	O=S1(=O)C(CCCN(CCc2cc(OC)c(OC)cc2)C)(S(=O)(=O)CCC1)c1cc(OC)c(OC)cc1	0
TIAPROFENIC ACID	O=C(O)C(C)c1sc(C(=O)c2ccccc2)cc1	1
TIDEGLUSIB	O=C1N(Cc2ccccc2)C(=O)SN1c1c2c(ccc1)cccc2	0
TILBROQUINOL	Brc1c(O)c2ncccc2c(C)c1	0
TILIQUINOL	Oc1c2ncccc2c(C)cc1	1
TIMIPERONE	S=C1N(C2CCN(CCCC(=O)c3ccc(F)cc3)CC2)c2c(N1)cccc2	0
TINOSTAMUSTINE	ClCCN(CCCl)c1cc2nc(CCCCCCC(=O)NO)n(C)c2cc1	0
TIOCARLIDE	S=C(Nc1ccc(OCCC(C)C)cc1)Nc1ccc(OCCC(C)C)cc1	0
TIOCLOMAROL	Clc1sc(C(CC(O)c2ccc(Cl)cc2)C=2C(=O)Oc3c(C=2O)cccc3)cc1	0
TIOCONAZOLE	Clc1c(COC(Cn2cncc2)c2c(Cl)cc(Cl)cc2)ccs1	1
TIOTIXENE	S(=O)(=O)(N(C)C)c1cc2/C(=C\CCN3CCN(C)CC3)/c3c(Sc2cc1)cccc3	0
TIPIFARNIB	Clc1cc(C=2c3c(N(C)C(=O)C=2)ccc([C@@](N)(c2n(C)cnc2)c2ccc(Cl)cc2)c3)ccc1	0
TIRABRUTINIB	O=C(C#CC)N1C[C@](N2C(=O)N(c3ccc(Oc4ccccc4)cc3)c3c(N)ncnc23)CC1	0
TIRBANIBULIN	O=C(NCc1ccccc1)Cc1ncc(-c2ccc(OCCN3CCOCC3)cc2)cc1	0
TIROPRAMIDE	O=C(N(CCC)CCC)C(NC(=O)c1ccccc1)Cc1ccc(OCCN(CC)CC)cc1	0
TIVANTINIB	O=C1[C@@](c2c3c([nH]c2)cccc3)[C@](c2c3c4n(c2)CCCc4ccc3)C(=O)N1	0
TIVOZANIB	Clc1c(NC(=O)Nc2noc(C)c2)ccc(Oc2c3c(ncc2)cc(OC)c(OC)c3)c1	0
TIVUMECIRNON	Clc1c([C@@](C)n2nc(C(F)(F)F)c3ncc(N4CC([C@@]5CN(CCO)CCC5)C4)nc23)ccc(Cl)c1	0
TOFISOPAM	O(C)c1c(OC)ccc(C2=NN=C(C)C(CC)c3c2cc(OC)c(OC)c3)c1	0
TOLCICLATE	S=C(Oc1cc2c(cc1)C1CC2CC1)N(C)c1cc(C)ccc1	1
TOLEBRUTINIB	O=C(C=C)N1C[C@](N2C(=O)N(c3ccc(Oc4ccccc4)cc3)c3c(N)nccc23)CCC1	0
TOLNAFTATE	S=C(Oc1cc2c(cc1)cccc2)N(C)c1cc(C)ccc1	1
TOLTERODINE	Oc1c([C@](CCN(C(C)C)C(C)C)c2ccccc2)cc(C)cc1	1
TOLUDESVENLAFAXINE	O=C(Oc1ccc(C(CN(C)C)C2(O)CCCCC2)cc1)c1ccc(C)cc1	0
TOLUFAZEPAM	Clc1c(C2=NCC(=O)N(CCS(=O)(=O)c3ccc(C)cc3)c3c2cc(Cl)cc3)cccc1	0
TONABERSAT	Clc1c(F)ccc(C(=O)N[C@@]2[C@](O)C(C)(C)Oc3c2cc(C(=O)C)cc3)c1	0
TOPOTECAN	O=C1[C@](O)(CC)C2=C(C(=O)N3C(c4nc5c(c(CN(C)C)c(O)cc5)cc4C3)=C2)CO1	1
TORCETRAPIB	FC(F)(F)c1cc(C(F)(F)F)cc(CN(C(=O)OC)[C@@]2c3c(N(C(=O)OCC)[C@](CC)C2)ccc(C(F)(F)F)c3)c1	0
TOREMIFENE	ClCC/C(=C(/c1ccc(OCCN(C)C)cc1)\c1ccccc1)/c1ccccc1	1
TOSUFLOXACIN	Fc1c(N2c3nc(N4CC(N)CC4)c(F)cc3C(=O)C(C(=O)O)=C2)ccc(F)c1	1
TRADIPITANT	Clc1c(C(=O)c2c(-c3c(n(Cc4cc(C(F)(F)F)cc(C(F)(F)F)c4)nn3)-c3ccncc3)nccc2)cccc1	0
TRAMETINIB	Ic1cc(F)c(NC=2N(C)C(=O)C(C)=C3N(c4cc(NC(=O)C)ccc4)C(=O)N(C(=O)C=23)C2CC2)cc1	0
TRAVOPROST	FC(F)(F)c1cc(OC[C@](O)/C=C/[C@@]2[C@@](C/C=C\CCCC(=O)OC(C)C)[C@@](O)C[C@]2O)ccc1	0
TRAZODONE	Clc1cc(N2CCN(CCCN3C(=O)N4C(=N3)C=CC=C4)CC2)ccc1	1
TRENBOLONE	O=C1C=C2C(=C3C=C[C@]4(C)[C@@](O)CC[C@]4[C@@]3CC2)CC1	1
TRETINOIN	O=C(O)/C=C(/C=C/C=C(/C=C/C=1C(C)(C)CCCC=1C)\C)\C	1
TRIAMTERENE	Nc1c(-c2ccccc2)nc2c(N)nc(N)nc2n1	1
TRIAZOLAM	Clc1c(C2=NCc3n(c(C)nn3)-c3c2cc(Cl)cc3)cccc1	0
TRIBENOSIDE	O([C@](COCc1ccccc1)[C@@]1[C@](OCc2ccccc2)[C@@](O)C(OCC)O1)Cc1ccccc1	0
TRIBUZONE	O=C(C(C)(C)C)CCC1C(=O)N(N(c2ccccc2)C1=O)c1ccccc1	0
TRICIRIBINE	OC[C@@]1[C@@](O)[C@@](O)[C@](n2c3ncnc4N(C)N=C(N)c(c34)c2)O1	1
TRICLABENDAZOLE	Clc1c(Cl)cccc1Oc1c(Cl)cc2[nH]c(SC)nc2c1	0
TRICLOCARBAN	Clc1c(Cl)ccc(NC(=O)Nc2ccc(Cl)cc2)c1	1
TRICLOSAN	Clc1c(Oc2c(O)cc(Cl)cc2)ccc(Cl)c1	1
TRIFAROTENE	O=C(O)c1ccc(-c2cc(c(OCCO)cc2)-c2cc(C(C)(C)C)c(N3CCCC3)cc2)cc1	0
TRILACICLIB	O=C1NCC2(n3c4nc(Nc5ncc(N6CCN(C)CC6)cc5)ncc4cc13)CCCCC2	0
TRIMAZOSIN	O=C(OCC(O)(C)C)N1CCN(c2nc(N)c3c(c(OC)c(OC)c(OC)c3)n2)CC1	0
TRIMEBUTINE	O=C(OCC(N(C)C)(CC)c1ccccc1)c1cc(OC)c(OC)c(OC)c1	1
TRIMECAINE	O=C(Nc1c(C)cc(C)cc1C)CN(CC)CC	1
TRIMEGESTONE	O=C([C@@](O)C)[C@]1(C)[C@]2(C)[C@]([C@]3C(=C4C(=CC(=O)CC4)CC3)CC2)CC1	0
TRIMIPRAMINE	N(CC(CN1c2c(cccc2)CCc2c1cccc2)C)(C)C	1
TRIOXYSALEN	O=C1Oc2c(C)c3oc(C)cc3cc2C(C)=C1	1
TRITOQUALINE	O(CC)c1c(OCC)c(N)c2C(=O)OC(C3N(C)CCc4c3c(OC)c3OCOc3c4)c2c1OCC	0
TROVAFLOXACIN	Fc1c(N2c3nc(N4C[C@]5C(N)[C@]5C4)c(F)cc3C(=O)C(C(=O)O)=C2)ccc(F)c1	1
TUCATINIB	O(c1c(C)cc(Nc2ncnc3c2cc(NC=2OCC(C)(C)N=2)cc3)cc1)C1=Cc2n(ncn2)C=C1	0
TUCIDINOSTAT	Fc1cc(N)c(NC(=O)c2ccc(CNC(=O)/C=C/c3cnccc3)cc2)cc1	0
TULMIMETOSTAT	Clc1c2O[C@](C)(C3CCC(N4CC(OC)C4)CC3)Oc2c(C)c(C(=O)NCC=2C(=O)NC(C)=CC=2SC)c1	0
TVB 2640	O=C(N1CCC(c2ccc(C#N)cc2)CC1)c1c(C)cc(c(-c2nc(C)[nH]n2)c1)C1CCC1	0
UBROGEPANT	FC(F)(F)CN1C(=O)[C@@](NC(=O)c2cnc3c(c2)C[C@]2(C(=O)Nc4ncccc24)C3)C[C@@](c2ccccc2)[C@]1C	0
UDENAFIL	S(=O)(=O)(NCCC1N(C)CCC1)c1cc(c(OCCC)cc1)C1=Nc2c(CCC)nn(C)c2C(=O)N1	0
UFENAMATE	FC(F)(F)c1cc(Nc2c(C(=O)OCCCC)cccc2)ccc1	0
ULIPRISTAL	O=C(C)[C@]1(O)[C@]2(C)[C@]([C@]3C([C@@](c4ccc(N(C)C)cc4)C2)=C2C(=CC(=O)CC2)CC3)CC1	0
ULIXERTINIB	Clc1c(-c2cc(C(=O)N[C@](CO)c3cc(Cl)ccc3)[nH]c2)cc(NC(C)C)nc1	0
ULOBETASOL	ClCC(=O)[C@]1(O)[C@]2(C)[C@]([C@]3[C@@](F)([C@]4(C)C([C@@](F)C3)=CC(=O)C=C4)[C@@](O)C2)C[C@@]1C	0
UMBRALISIB	Fc1c(OC(C)C)ccc(-c2nn([C@@](C)C3=C(c4cc(F)ccc4)C(=O)c4c(O3)ccc(F)c4)c3ncnc(N)c23)c1	0
UMIFENOVIR	Brc1c(O)c(CN(C)C)c2c(C(=O)OCC)c(CSc3ccccc3)n(C)c2c1	0
UNESBULIN	FC(F)(F)c1ccc(Nc2c(F)c(N)nc(-n3c(C)nc4c3cc(F)cc4)n2)cc1	0
UROKINASE	O=C(OC(C)C)Nc1cc2[nH]c(-c3ncsc3)nc2cc1	0
VALBENAZINE	O=C(O[C@]1[C@](CC(C)C)CN2[C@@](c3c(cc(OC)c(OC)c3)CC2)C1)[C@@](N)C(C)C	0
VALDECOXIB	S(=O)(=O)(N)c1ccc(-c2c(C)onc2-c2ccccc2)cc1	1
VALNIVUDINE	O=C(OC[C@@]1[C@@](O)C[C@](N2C(=O)N=C3OC(c4ccc(CCCCC)cc4)=CC3=C2)O1)[C@@](N)C(C)C	0
VALTRATE	O=C(O[C@@]1[C@@]2(OC2)[C@]2[C@](OC(=O)CC(C)C)OC=C(COC(=O)C)C2=C1)CC(C)C	0
VAMOROLONE	O=C(CO)[C@]1(O)[C@]2(C)[C@]([C@]3C([C@]4(C)C(=CC(=O)C=C4)CC3)=CC2)C[C@]1C	0
VANIPREVIR	S(=O)(=O)(NC(=O)[C@]1(NC(=O)[C@]2N3C(=O)[C@](C(C)(C)C)NC(=O)OCC(C)(C)CCCCc4c5c(ccc4)CN(C(=O)O[C@](C2)C3)C5)[C@](CC)C1)C1CC1	0
VARDENAFIL	S(=O)(=O)(N1CCN(CC)CC1)c1cc(c(OCC)cc1)C1=Nn2c(CCC)nc(C)c2C(=O)N1	1
VARLITINIB	Clc1c(OCc2sccn2)ccc(Nc2ncnc3c2cc(NC=2OC[C@@](C)N=2)cc3)c1	0
VATALANIB	Clc1ccc(Nc2nnc(Cc3ccncc3)c3c2cccc3)cc1	1
VEBRELTINIB	FC(F)(c1n2N=C(c3cn(C4CC4)nc3)C=Cc2nn1)c1c(F)cc2nn(C)cc2c1	0
VELEDIMEX	O=C(N(NC(=O)c1c(CC)c(OC)ccc1)[C@@](C(C)(C)C)CCC)c1cc(C)cc(C)c1	0
VELPATASVIR	O=C(OC)N[C@](C(=O)N1[C@@](C)CC[C@]1c1[nH]c2c(n1)c1c(cc-3c(OCc4c-3ccc(-c3[nH]c([C@]5N(C(=O)[C@](NC(=O)OC)c6ccccc6)C[C@@](COC)C5)nc3)c4)c1)cc2)C(C)C	0
VEMURAFENIB	Clc1ccc(-c2cnc3[nH]cc(C(=O)c4c(F)c(NS(=O)(=O)CCC)ccc4F)c3c2)cc1	0
VENETOCLAX	Clc1ccc(C2=C(CN3CCN(c4cc(Oc5cnc6[nH]ccc6c5)c(C(=O)NS(=O)(=O)c5cc([N+](=O)[O-])c(NCC6CCOCC6)cc5)cc4)CC3)CCC(C)(C)C2)cc1	0
VENGLUSTAT	Fc1ccc(-c2scc(C(NC(=O)O[C@]3C4CCN(C3)CC4)(C)C)n2)cc1	0
VERAPAMIL	O(C)c1c(OC)ccc(C(C#N)(C(C)C)CCCN(CCc2cc(OC)c(OC)cc2)C)c1	1
VERCIRNON	Clc1cc(C(=O)c2cc[n+]([O-])cc2)c(NS(=O)(=O)c2ccc(C(C)(C)C)cc2)cc1	0
VERUBULIN	O(C)c1ccc(N(C)c2nc(C)nc3c2cccc3)cc1	0
VILAZODONE	O=C(N)c1oc2c(c1)cc(N1CCN(CCCCc3c4c([nH]c3)ccc(C#N)c4)CC1)cc2	0
VIMINOL	Clc1c(Cn2c(C(O)CN(C(CC)C)C(CC)C)ccc2)cccc1	0
VIMSELTINIB	O(c1c(C)nc(C=2C(=O)N(C)C(NC(C)C)=NC=2)cc1)c1cc(-c2cn(C)nc2)ncc1	0
VINBLASTINE	O=C(O[C@]1[C@](O)(C(=O)OC)[C@@]2N(C)c3c(cc(c(OC)c3)[C@]3(C(=O)OC)c4[nH]c5c(c4CCN4C[C@](O)(CC)C[C@@](C3)C4)cccc5)[C@@]32[C@@]2[C@@]1(CC)C=CCN2CC3)C	1
VINBURNINE	O=C1n2c3c(c4c2[C@@]2[C@](CC)(C1)CCCN2CC4)cccc3	1
VINCAMINE	O=C(OC)[C@]1(O)n2c3c(c4c2[C@@]2[C@](CC)(C1)CCCN2CC4)cccc3	1
VINCRISTINE	O=C(O[C@]1[C@](O)(C(=O)OC)[C@@]2N(C=O)c3c(cc(c(OC)c3)[C@]3(C(=O)OC)c4[nH]c5c(c4CCN4C[C@](O)(CC)C[C@](C3)C4)cccc5)[C@@]32[C@@]2[C@@]1(CC)C=CCN2CC3)C	1
VINDESINE	O=C(OC)[C@@]1(c2c(OC)cc3N(C)[C@]4[C@@](O)(C(=O)N)[C@](O)[C@@]5(CC)[C@@]6N(CC=C5)CC[C@]46c3c2)c2[nH]c3c(c2CCN2C[C@](O)(CC)C[C@](C1)C2)cccc3	0
VINFLUNINE	FC(F)(C)[C@]1CN2Cc3c4c([nH]c3[C@@](C(=O)OC)(c3c(OC)cc5N(C)[C@]6[C@@](O)(C(=O)OC)[C@](OC(=O)C)[C@@]7(CC)[C@@]8N(CC=C7)CC[C@]68c5c3)C[C@](C1)C2)cccc4	0
VINORELBINE	O=C(O[C@]1[C@](O)(C(=O)OC)[C@@]2N(C)c3c(cc(c(OC)c3)[C@]3(C(=O)OC)c4[nH]c5c(c4CN4CC(CC)=C[C@@](C3)C4)cccc5)[C@@]32[C@@]2[C@@]1(CC)C=CCN2CC3)C	1
VINPOCETINE	O=C(OCC)C=1n2c3c(c4c2[C@@]2[C@](CC)(C=1)CCCN2CC4)cccc3	1
VISMODEGIB	Clc1c(C(=O)Nc2cc(c(Cl)cc2)-c2ncccc2)ccc(S(=O)(=O)C)c1	0
VISNADINE	O=C(O[C@]1C(C)(C)Oc2c([C@]1OC(=O)C)c1OC(=O)C=Cc1cc2)[C@@](CC)C	0
VISTUSERTIB	O=C(NC)c1cc(-c2nc3nc(N4[C@@](C)COCC4)nc(N4[C@@](C)COCC4)c3cc2)ccc1	0
VITAMIN D1	O[C@@]1C/C(=C/C=C\2/[C@]3[C@@](C)([C@@]([C@@](/C=C/[C@@](C(C)C)C)C)CC3)CCC/2)/C(=C)CC1.O[C@@]1CC=2[C@](C)([C@]3C(=CC=2)[C@]2[C@@](C)([C@@]([C@@](/C=C/[C@@](C(C)C)C)C)CC2)CC3)CC1	0
VK 5211	FC(F)(F)[C@](O)[C@@]1N(c2cc(C(F)(F)F)c(C#N)cc2)CCC1	0
VOCLOSPORIN	O=C1N(C)[C@@]([C@](O)[C@@](C/C=C/C=C)C)C(=O)N[C@@](CC)C(=O)N(C)CC(=O)N(C)[C@@](CC(C)C)C(=O)N[C@@](C(C)C)C(=O)N(C)[C@@](CC(C)C)C(=O)N[C@@](C)C(=O)N[C@](C)C(=O)N(C)[C@@](CC(C)C)C(=O)N(C)[C@@](CC(C)C)C(=O)N(C)[C@]1C(C)C	0
VOLASERTIB	O=C(NC1CCC(N2CCN(CC3CC3)CC2)CC1)c1cc(OC)c(Nc2nc3N(C(C)C)[C@](CC)C(=O)N(C)c3cn2)cc1	0
VORAPAXAR	Fc1cc(-c2cnc(/C=C/[C@@]3[C@@]4[C@@](C)OC(=O)[C@@]4C[C@]4[C@]3CC[C@@](NC(=O)OCC)C4)cc2)ccc1	0
VORASIDENIB	Clc1nc(-c2nc(N[C@@](C(F)(F)F)C)nc(N[C@@](C(F)(F)F)C)n2)ccc1	0
VORINOSTAT	O=C(NO)CCCCCCC(=O)Nc1ccccc1	1
VOROLANIB	Fc1cc2/C(=C/c3c(C)c(C(=O)N[C@@]4CN(C(=O)N(C)C)CC4)c(C)[nH]3)/C(=O)Nc2cc1	0
VORTIOXETINE	S(c1c(C)cc(C)cc1)c1c(N2CCNCC2)cccc1	0
VORUCICLIB	Clc1c(C=2Oc3c(c(O)cc(O)c3C(=O)C=2)[C@]2[C@](CO)N(C)CC2)ccc(C(F)(F)F)c1	0
VOSILASARM	Clc1c(C)c(N[C@]([C@@](O)C)c2oc(-c3ccc(C#N)cc3)nn2)ccc1C#N	0
VOXELOTOR	O=Cc1c(OCc2c(-c3n(C(C)C)ncc3)nccc2)cccc1O	0
VOXILAPREVIR	S(=O)(=O)(NC(=O)[C@]1(NC(=O)[C@@]2[C@](CC)[C@]3Oc4nc5c(nc4C(F)(F)CCCC[C@]4[C@](OC(=O)N[C@@](C(C)(C)C)C(=O)N2C3)C4)ccc(OC)c5)[C@](C(F)F)C1)C1(C)CC1	0
WITHANIA SOMNIFERA	O=C1C(C)=C(C)C[C@]([C@@](O)(C)[C@@]2[C@]3(C)[C@]([C@]4[C@@]([C@@]5(C)C(=O)C=C[C@](O)[C@@]65O[C@@]6C4)CC3)CC2)O1	0
XEVINAPANT	O=C(N[C@@]1C(=O)N2[C@](C(=O)NC(c3ccccc3)c3ccccc3)CC[C@@]2CCN(C(=O)CC(C)C)C1)[C@@](NC)C	0
XIBORNOL	Oc1c(C2C3(C)C(C)(C)C(C2)CC3)cc(C)c(C)c1	0
YELLOW PHENOLPHTHALEIN	O=C1OC(c2ccc(O)cc2)(c2ccc(O)cc2)c2c1cccc2	1
ZAFIRLUKAST	S(=O)(=O)(NC(=O)c1cc(OC)c(Cc2c3c(n(C)c2)ccc(NC(=O)OC2CCCC2)c3)cc1)c1c(C)cccc1	1
ZANDELISIB	FC(F)c1n(-c2nc(NC(Cc3c(C4CCN(C)CC4)cccc3)(C)C)nc(N3CCOCC3)n2)c2c(n1)cccc2	0
ZANUBRUTINIB	O=C(C=C)N1CCC([C@]2n3nc(c(C(=O)N)c3NCC2)-c2ccc(Oc3ccccc3)cc2)CC1	0
ZANZALINTINIB	Fc1ccc(NC(=O)C2(C(=O)Nc3ccc(Oc4c5c(ncc4)cc(OC)c(C(=O)NC)c5)cc3)CC2)cc1	0
ZENARESTAT	Brc1cc(F)c(CN2C(=O)N(CC(=O)O)c3c(C2=O)ccc(Cl)c3)cc1	1
ZIDESAMTINIB	Fc1cc2[C@@](C)Oc3c(N)ncc(-c4n(CC)ncc4Cc4nn(C)nc4-c2cc1)c3	0
ZIPALERTINIB	O=C(N[C@]1C=C(C)c2c(-c3cnc4c(c3)cccc4)c3c(N)ncnc3n2C1)C=C	0
ZIPRASIDONE	Clc1c(CCN2CCN(c3nsc4c3cccc4)CC2)cc2c(NC(=O)C2)c1	1
ZOLIGRATINIB	O=C(c1c(N)n(-c2cc3[nH]c(C)nc3cc2)nc1)c1[nH]c2c(c1)cccc2	0
ZOLIMIDINE	S(=O)(=O)(C)c1ccc(-c2nc3n(c2)C=CC=C3)cc1	1
ZOLPIDEM	O=C(N(C)C)Cc1c(-c2ccc(C)cc2)nc2n1C=C(C)C=C2	1
ZONGERTINIB	O=C(NC1CCN(c2nc3c(Nc4cc(C)c(Oc5cc6ncn(C)c6cc5)cc4)ncnc3cn2)CC1)C=C	0
ZOSUQUIDAR	FC1(F)[C@@]2c3c(C(N4CCN(C[C@@](O)COc5c6c(nccc6)ccc5)CC4)c4c(cccc4)[C@]12)cccc3	1
ZUCAPSAICIN	O=C(NCc1cc(OC)c(O)cc1)CCCC/C=C\C(C)C	0
ZUCLOPENTHIXOL	Clc1cc2/C(=C\CCN3CCN(CCO)CC3)/c3c(Sc2cc1)cccc3	0
ZURANOLONE	O=C(Cn1ncc(C#N)c1)[C@@]1[C@]2(C)[C@]([C@]3[C@@]([C@@]4[C@@](C[C@@](O)(C)CC4)CC3)CC2)CC1	0
