# Supplementary material for: Exploring Adverse Event Associations of Predicted PXR Agonists Using the FAERS Database
Source: Int J Mol Sci. 2025 Aug 6;26(15):7630. doi: 10.3390/ijms26157630 (PMC12347154; doi:10.3390/ijms26157630)
Supplement: Supplementary file 1 [file ijms-26-07630-s001.zip › Supplementary Table S2.xlsx]

## Sheet: Table S2
adverse_event	a	b	c	d	ROR	lower_CI	upper_CI	p_value
REBOUND ACID HYPERSECRETION	3008	6691600	7	11634165	697.419	340.632	1427.91	0
PREGNANCY WITH IMPLANT CONTRACEPTIVE	3817	6690791	14	11634158	457.792	273.34	766.714	0
PREGNANCY AFTER POST COITAL CONTRACEPTION	2083	6692525	27	11634145	131.706	90.41	191.864	0
ABNORMAL WITHDRAWAL BLEEDING	1027	6693581	17	11634155	102.052	63.623	163.691	0
GALLBLADDER INJURY	1672	6692936	51	11634121	56.4515	42.7808	74.4909	0
BLAST CRISIS IN MYELOGENOUS LEUKAEMIA	1123	6693485	35	11634137	55.0081	39.3841	76.8302	0
UNINTENDED PREGNANCY	8984	6685624	370	11633802	42.1974	38.0328	46.818	0
ECTOPIC PREGNANCY WITH CONTRACEPTIVE DEVICE	1739	6692869	75	11634097	40.0496	31.8075	50.4274	0
GENITAL HAEMORRHAGE	11398	6683210	503	11633669	39.4076	36.0424	43.087	0
ABORTION INCOMPLETE	1766	6692842	79	11634093	38.625	30.8514	48.3573	0
BILIARY DYSKINESIA	1622	6692986	91	11634081	30.8231	24.9696	38.0486	0
CHRONIC KIDNEY DISEASE-MINERAL AND BONE DISORDER	1039	6693569	59	11634113	30.3657	23.3838	39.4322	0
NEPHROGENIC ANAEMIA	4226	6690382	258	11633914	28.4312	25.0758	32.2355	0
ANTI-CYCLIC CITRULLINATED PEPTIDE ANTIBODY POSITIVE	4799	6689809	310	11633862	26.8809	23.9661	30.1503	0
UTERINE PERFORATION	7430	6687178	562	11633610	22.9809	21.0931	25.0377	0
CHOLECYSTITIS CHRONIC	6354	6688254	487	11633685	22.6731	20.6778	24.8609	0
PREGNANCY ON ORAL CONTRACEPTIVE	2107	6692501	213	11633959	17.1597	14.9064	19.7536	0
OESTROGEN RECEPTOR ASSAY POSITIVE	1042	6693566	106	11634066	17.0138	13.9382	20.768	0
MEDICAL DEVICE DISCOMFORT	2601	6692007	288	11633884	15.6764	13.8811	17.7039	0
POST PROCEDURAL DISCOMFORT	1627	6692981	181	11633991	15.5867	13.3702	18.1705	0
SWOLLEN JOINT COUNT INCREASED	1734	6692874	211	11633961	14.2554	12.3589	16.4428	0
HYPERPARATHYROIDISM SECONDARY	2128	6692480	271	11633901	13.6283	12.0111	15.4632	0
END STAGE RENAL DISEASE	15081	6679527	2090	11632082	12.5634	12.0015	13.1515	0
RHEUMATOID FACTOR POSITIVE	3822	6690786	531	11633641	12.505	11.4202	13.6927	0
HYPOMENORRHOEA	2021	6692587	316	11633856	11.1027	9.86215	12.4994	0
HYPERTENSIVE NEPHROPATHY	895	6693713	147	11634025	10.552	8.86533	12.5597	1.66878e-238
INFECTIVE PULMONARY EXACERBATION OF CYSTIC FIBROSIS	4365	6690243	721	11633451	10.5212	9.72418	11.3835	0
IMPLANT SITE PAIN	3186	6691422	527	11633645	10.5024	9.57799	11.516	0
PEMPHIGUS	8019	6686589	1349	11632823	10.3384	9.75902	10.9523	0
MENSTRUATION IRREGULAR	20985	6673623	3673	11630499	9.95579	9.61272	10.3111	0
RHEUMATIC FEVER	2203	6692405	386	11633786	9.91066	8.89526	11.042	0
MENSTRUATION DELAYED	8124	6686484	1531	11632641	9.22912	8.73864	9.74712	0
MEDICAL DEVICE PAIN	1729	6692879	335	11633837	8.96062	7.9718	10.0721	0
DUODENAL ULCER PERFORATION	4194	6690414	835	11633337	8.72941	8.10464	9.40235	0
ERECTION INCREASED	3445	6691163	687	11633485	8.7134	8.02841	9.45684	0
FORCED EXPIRATORY VOLUME DECREASED	1983	6692625	421	11633751	8.18009	7.36379	9.08687	0
DEEP VEIN THROMBOSIS POSTOPERATIVE	890	6693718	196	11633976	7.87648	6.74902	9.19228	1.71614e-207
DEVICE EXPULSION	54322	6640286	12247	11621925	7.76289	7.612	7.91677	0
FACET JOINT SYNDROME	1386	6693222	314	11633858	7.6628	6.77987	8.66072	0
PREGNANCY WITH CONTRACEPTIVE DEVICE	6718	6687890	1530	11632642	7.63534	7.22296	8.07126	0
CHRONIC KIDNEY DISEASE	64057	6630551	15230	11618942	7.37009	7.24082	7.50166	0
COITAL BLEEDING	1091	6693517	257	11633915	7.36746	6.43198	8.43901	5.77669e-245
MENOMETRORRHAGIA	1272	6693336	320	11633852	6.90098	6.10534	7.8003	7.47735e-275
UTERINE SPASM	1360	6693248	346	11633826	6.82466	6.06537	7.679	8.27819e-292
UTERINE RUPTURE	1082	6693526	283	11633889	6.63659	5.82308	7.56374	1.17981e-228
DEVICE KINK	2495	6692113	655	11633517	6.61809	6.07255	7.21264	0
BREAST TENDERNESS	5630	6688978	1484	11632688	6.5961	6.22943	6.98434	0
INTERMENSTRUAL BLEEDING	15586	6679022	4164	11630008	6.51708	6.29794	6.74384	0
VULVOVAGINAL BURNING SENSATION	4421	6690187	1222	11632950	6.28887	5.90287	6.7001	0
SICKLE CELL ANAEMIA WITH CRISIS	11789	6682819	3273	11630899	6.26811	6.02996	6.51566	0
BLOOD PARATHYROID HORMONE DECREASED	1047	6693561	290	11633882	6.26723	5.50338	7.13709	9.19288e-214
HYPERCHLORHYDRIA	4408	6690200	1250	11632922	6.12995	5.7568	6.52728	0
C-REACTIVE PROTEIN ABNORMAL	3631	6690977	1056	11633116	5.97617	5.5804	6.40001	0
DILATATION ATRIAL	885	6693723	266	11633906	5.77496	5.03587	6.62253	1.95244e-171
VAGINAL DISCHARGE	7062	6687546	2130	11632042	5.76589	5.49316	6.05216	0
ANAL PRURITUS	1529	6693079	463	11633709	5.73577	5.1696	6.36395	2.33369e-293
VULVOVAGINAL SWELLING	1479	6693129	450	11633722	5.70834	5.13692	6.34332	6.34879e-283
ADJUSTMENT DISORDER WITH DEPRESSED MOOD	949	6693659	295	11633877	5.58468	4.90111	6.36359	1.54098e-179
RENAL INJURY	21839	6672769	6818	11627354	5.58121	5.43141	5.73515	0
ACUTE MYELOID LEUKAEMIA RECURRENT	1273	6693335	398	11633774	5.55455	4.9635	6.21598	3.23694e-239
SOPOR	9590	6685018	3011	11631161	5.54088	5.31855	5.77251	0
DIABETIC FOOT INFECTION	1035	6693573	327	11633845	5.49546	4.85331	6.22257	1.89225e-193
CHRONIC MYELOID LEUKAEMIA	3157	6691451	1008	11633164	5.44308	5.07053	5.84301	0
PULMONARY FUNCTION TEST ABNORMAL	1073	6693535	350	11633822	5.3233	4.7186	6.00549	1.04122e-195
BLOOD PRESSURE SYSTOLIC ABNORMAL	1619	6692989	532	11633640	5.28636	4.79328	5.83016	5.98632e-293
XEROSIS	785	6693823	260	11633912	5.24071	4.55543	6.02908	3.54486e-142
TYPE 2 DIABETES MELLITUS	23353	6671255	7766	11626406	5.2404	5.10748	5.37678	0
RED BLOOD CELL SEDIMENTATION RATE ABNORMAL	1531	6693077	508	11633664	5.235	4.73531	5.78742	3.98725e-275
DIFFUSE LARGE B-CELL LYMPHOMA RECURRENT	1201	6693407	400	11633772	5.21428	4.6567	5.83863	1.16752e-215
IDIOPATHIC PULMONARY FIBROSIS	2479	6692129	828	11633344	5.2025	4.80896	5.62824	0
AMENORRHOEA	11276	6683332	3844	11630328	5.10427	4.92074	5.29464	0
OBSTRUCTIVE AIRWAYS DISORDER	7355	6687253	2552	11631620	5.01232	4.7916	5.24321	0
SEDATION COMPLICATION	1537	6693071	537	11633635	4.97195	4.50683	5.48507	2.68506e-265
VULVOVAGINAL DISCOMFORT	2897	6691711	1013	11633159	4.97004	4.62693	5.3386	0
PULMONARY INFARCTION	1679	6692929	588	11633584	4.96056	4.51599	5.44889	2.9597e-289
BONE DEMINERALISATION	869	6693739	307	11633865	4.9145	4.3152	5.59704	2.02251e-149
SLEEP DISORDER DUE TO GENERAL MEDICAL CONDITION, INSOMNIA TYPE	3539	6691069	1253	11632919	4.9092	4.60288	5.2359	0
VAGINAL HAEMORRHAGE	28943	6665665	10432	11623740	4.83799	4.73081	4.9476	0
DYSMENORRHOEA	8340	6686268	3086	11631086	4.7007	4.51049	4.89893	0
BLOOD PRESSURE DIASTOLIC ABNORMAL	1650	6692958	610	11633562	4.69921	4.28253	5.15642	6.31001e-272
CAROTID ARTERIOSCLEROSIS	731	6693877	271	11633901	4.68265	4.07379	5.38252	2.30733e-121
HAND DEFORMITY	7607	6687001	2831	11631341	4.6733	4.4759	4.87941	0
DYSPAREUNIA	2830	6691778	1057	11633115	4.65305	4.33567	4.99365	0
VULVOVAGINAL PAIN	3170	6691438	1189	11632983	4.63377	4.335	4.95314	0
GASTROINTESTINAL INJURY	1773	6692835	665	11633507	4.63216	4.23727	5.06385	1.30113e-288
HELICOBACTER INFECTION	5522	6689086	2073	11632099	4.63151	4.40347	4.87136	0
LEFT ATRIAL DILATATION	872	6693736	327	11633845	4.6303	4.07798	5.25742	6.08542e-143
NEPHROSCLEROSIS	800	6693808	300	11633872	4.62986	4.05488	5.28637	2.24827e-131
INFLAMMATORY BOWEL DISEASE	6460	6688148	2435	11631737	4.61335	4.40324	4.83349	0
PELVIC VENOUS THROMBOSIS	991	6693617	374	11633798	4.60152	4.08574	5.18241	2.13362e-161
GRAFT VERSUS HOST DISEASE IN GASTROINTESTINAL TRACT	1415	6693193	537	11633635	4.57734	4.14462	5.05525	1.89645e-228
IMMUNE-MEDIATED MYOSITIS	1616	6692992	620	11633552	4.5282	4.12786	4.96738	2.80336e-258
BREAST CANCER IN SITU	918	6693690	354	11633818	4.50318	3.98377	5.09032	8.24591e-147
PELVIC INFLAMMATORY DISEASE	938	6693670	362	11633810	4.4997	3.98605	5.07954	8.5205e-150
SECOND PRIMARY MALIGNANCY	5518	6689090	2140	11632032	4.48326	4.26496	4.71274	0
LEUKAEMIA RECURRENT	1120	6693488	435	11633737	4.47188	4.00333	4.99527	1.10716e-177
CAROTID ARTERY STENOSIS	2388	6692220	928	11633244	4.47171	4.14526	4.82388	0
INFERTILITY FEMALE	851	6693757	331	11633841	4.46431	3.9323	5.06829	3.13054e-135
GASTROINTESTINAL STROMAL TUMOUR	1818	6692790	709	11633463	4.45515	4.0849	4.85896	3.60177e-286
ACQUIRED GENE MUTATION	821	6693787	320	11633852	4.45483	3.91534	5.06866	3.0607e-130
COMPULSIVE SHOPPING	1389	6693219	543	11633629	4.44364	4.02413	4.90689	1.68317e-218
FEBRILE BONE MARROW APLASIA	2553	6692055	999	11633173	4.44111	4.1279	4.77809	0
HYPERURICAEMIA	2597	6692011	1026	11633146	4.39883	4.09216	4.72848	0
DIABETIC NEPHROPATHY	1484	6693124	588	11633584	4.38448	3.98522	4.82375	1.10893e-230
OFF LABEL USE OF DEVICE	743	6693865	295	11633877	4.37291	3.82149	5.00391	3.06761e-116
NON-SMALL CELL LUNG CANCER	2884	6691724	1151	11633021	4.35473	4.06711	4.66269	0
ADNEXA UTERI PAIN	846	6693762	338	11633834	4.34631	3.83159	4.93018	2.08834e-131
SYNOVITIS	10553	6684055	4245	11629927	4.32518	4.17377	4.48209	0
MUSCLE INJURY	4273	6690335	1730	11632442	4.29373	4.06048	4.54038	0
BREAST CANCER METASTATIC	6747	6687861	2740	11631432	4.28212	4.09612	4.47657	0
HYPOMAGNESAEMIA	8443	6686165	3464	11630708	4.23946	4.07504	4.41052	0
DRUG TOLERANCE DECREASED	1560	6693048	642	11633530	4.22161	3.85102	4.62787	3.38254e-234
FOLLICULITIS	5341	6689267	2214	11631958	4.19432	3.99157	4.40737	0
INTERMITTENT CLAUDICATION	1075	6693533	448	11633724	4.16784	3.73305	4.65328	3.78336e-160
PENILE PAIN	2041	6692567	858	11633314	4.13352	3.81673	4.47659	1.06439e-299
ESSENTIAL HYPERTENSION	1620	6692988	685	11633487	4.10896	3.75791	4.4928	4.84157e-237
PROSTATIC SPECIFIC ANTIGEN INCREASED	8753	6685855	3714	11630458	4.09941	3.94501	4.25986	0
ACUTE GRAFT VERSUS HOST DISEASE IN INTESTINE	825	6693783	350	11633822	4.09336	3.61252	4.6382	3.04213e-121
ABDOMINAL PAIN LOWER	15960	6678648	6796	11627376	4.08841	3.97391	4.2062	0
VENTRICULAR HYPERTROPHY	1745	6692863	744	11633428	4.07522	3.74014	4.44031	4.82239e-253
BRONCHIAL SECRETION RETENTION	776	6693832	331	11633841	4.07105	3.57979	4.62972	1.50387e-113
HYPERCHOLESTEROLAEMIA	5396	6689212	2310	11631862	4.06144	3.86824	4.2643	0
TOOTH INJURY	2820	6691788	1207	11632965	4.06057	3.79586	4.34374	0
N-TERMINAL PROHORMONE BRAIN NATRIURETIC PEPTIDE INCREASED	766	6693842	331	11633841	4.01861	3.5328	4.57123	8.62867e-111
OLIGOMENORRHOEA	1404	6693204	607	11633565	4.01841	3.65357	4.41969	3.17994e-201
RHINITIS ALLERGIC	2764	6691844	1196	11632976	4.01651	3.7531	4.29841	0
DISEASE RECURRENCE	29602	6665006	12942	11621230	3.98806	3.90645	4.07138	0
POLYMENORRHOEA	1913	6692695	839	11633333	3.96197	3.65317	4.29687	1.06609e-269
BLADDER TRANSITIONAL CELL CARCINOMA	948	6693660	418	11633754	3.93911	3.5111	4.41929	6.61627e-134
VAGINAL ODOUR	796	6693812	354	11633818	3.90498	3.44564	4.42555	7.34829e-112
DYSLIPIDAEMIA	3181	6691427	1416	11632756	3.90462	3.66764	4.15692	0
CORONARY ARTERY STENOSIS	3295	6691313	1478	11632694	3.87498	3.64436	4.12019	0
BONE EROSION	1896	6692712	855	11633317	3.85331	3.55447	4.17728	7.42869e-260
PULMONARY FUNCTION TEST DECREASED	2746	6691862	1243	11632929	3.83951	3.59069	4.10557	0
METASTASES TO MENINGES	1280	6693328	580	11633592	3.83397	3.47581	4.22905	3.39919e-175
GLOSSODYNIA	12940	6681668	5878	11628294	3.83103	3.71467	3.95103	0
MYELOFIBROSIS	1951	6692657	885	11633287	3.83075	3.53827	4.1474	7.0751e-266
DEVICE DISLOCATION	27577	6667031	12566	11621606	3.82538	3.74544	3.90701	0
VIROLOGIC FAILURE	3305	6691303	1513	11632659	3.79685	3.57274	4.03501	0
PREMENSTRUAL SYNDROME	852	6693756	390	11633782	3.79424	3.36596	4.27701	3.80116e-116
SLEEP DISORDER DUE TO A GENERAL MEDICAL CONDITION	6724	6687884	3085	11631087	3.79023	3.63206	3.9553	0
ACUTE GRAFT VERSUS HOST DISEASE IN SKIN	1587	6693021	728	11633444	3.78765	3.46957	4.1349	4.19918e-214
PRODUCT ADHESION ISSUE	20256	6674352	9340	11624832	3.77722	3.68568	3.87103	0
CHRONIC GRAFT VERSUS HOST DISEASE	2171	6692437	999	11633173	3.77651	3.5039	4.07033	2.91923e-291
AORTIC ARTERIOSCLEROSIS	2026	6692582	933	11633239	3.77346	3.49193	4.07768	9.03138e-272
GRAFT VERSUS HOST DISEASE IN SKIN	1313	6693295	605	11633567	3.77041	3.42432	4.15148	1.53843e-176
TOE AMPUTATION	3232	6691376	1491	11632681	3.76773	3.54349	4.00616	0
ANORECTAL DISCOMFORT	3514	6691094	1629	11632543	3.74962	3.53567	3.9765	0
COMPLICATION ASSOCIATED WITH DEVICE	15944	6678664	7405	11626767	3.74823	3.64627	3.85304	0
UPPER RESPIRATORY TRACT INFLAMMATION	769	6693839	357	11633815	3.74093	3.29986	4.24096	1.89793e-103
DIASTOLIC DYSFUNCTION	1888	6692720	877	11633295	3.74085	3.45296	4.05274	6.01722e-251
ATRIAL TACHYCARDIA	1291	6693317	600	11633572	3.73812	3.39319	4.11811	3.86309e-172
METASTASES TO SPINE	1946	6692662	905	11633267	3.73653	3.45323	4.04308	2.78542e-258
DISLOCATION OF VERTEBRA	903	6693705	422	11633750	3.71668	3.31119	4.17182	3.10602e-120
FEBRILE NEUTROPENIA	38912	6655696	18274	11615898	3.71623	3.65139	3.78223	0
LABELLED DRUG-DRUG INTERACTION MEDICATION ERROR	5700	6688908	2677	11631495	3.70223	3.53603	3.87624	0
PELVIC PAIN	10860	6683748	5105	11629067	3.70115	3.58003	3.82637	0
CEREBRAL VENOUS SINUS THROMBOSIS	1115	6693493	530	11633642	3.65466	3.29573	4.05268	1.63885e-145
CUSHING'S SYNDROME	2437	6692171	1166	11633006	3.63233	3.38748	3.89487	0
BRAIN NATRIURETIC PEPTIDE INCREASED	1847	6692761	885	11633287	3.62654	3.34733	3.92904	1.1414e-237
LIP DRY	4578	6690030	2202	11631970	3.61437	3.43523	3.80285	0
HYPERLIPIDAEMIA	7559	6687049	3649	11630523	3.60267	3.46307	3.74789	0
SUBCLAVIAN VEIN THROMBOSIS	712	6693896	346	11633826	3.57376	3.14321	4.06328	2.477e-91
CHOLECYSTITIS ACUTE	3433	6691175	1671	11632501	3.57109	3.3683	3.7861	0
RALES	3652	6690956	1779	11632393	3.5684	3.3718	3.77646	0
SUPERFICIAL VEIN THROMBOSIS	2392	6692216	1165	11633007	3.5683	3.327	3.82711	1.37454e-301
MALIGNANT PLEURAL EFFUSION	1025	6693583	501	11633671	3.55404	3.19402	3.95464	6.16768e-130
BREATH SOUNDS ABNORMAL	2964	6691644	1450	11632722	3.55289	3.3366	3.78321	0
ATELECTASIS	6016	6688592	2948	11631224	3.54841	3.39542	3.70829	0
CONTRAINDICATED PRODUCT ADMINISTERED	17606	6677002	8646	11625526	3.54539	3.45524	3.63789	0
TUMOUR LYSIS SYNDROME	4955	6689653	2445	11631727	3.52339	3.35676	3.69828	0
PRODUCT MONITORING ERROR	1051	6693557	520	11633652	3.51114	3.16101	3.90004	2.65753e-131
ABNORMAL SLEEP-RELATED EVENT	804	6693804	398	11633774	3.50869	3.11172	3.95631	7.29231e-101
SPUTUM INCREASED	1163	6693445	576	11633596	3.50777	3.1745	3.87603	7.96728e-145
OSTEOPENIA	9307	6685301	4618	11629554	3.5057	3.38413	3.63162	0
CHRONIC SINUSITIS	2168	6692440	1075	11633097	3.50477	3.2577	3.77059	4.65567e-268
TRICUSPID VALVE INCOMPETENCE	4558	6690050	2264	11631908	3.50003	3.328	3.68094	0
PLEURITIC PAIN	1682	6692926	837	11633335	3.49187	3.2141	3.79366	1.01008e-207
MULTIPLE-DRUG RESISTANCE	1694	6692914	846	11633326	3.47939	3.20386	3.77861	2.80964e-208
HIRSUTISM	811	6693797	405	11633767	3.47813	3.08729	3.91844	9.46359e-101
DRUG SCREEN NEGATIVE	1067	6693541	533	11633639	3.47771	3.13443	3.85858	6.60384e-132
RHONCHI	857	6693751	429	11633743	3.46993	3.0903	3.8962	5.90547e-106
TOTAL LUNG CAPACITY DECREASED	918	6693690	461	11633711	3.45908	3.09307	3.86839	5.9945e-113
METASTASES TO BONE	9202	6685406	4633	11629539	3.45487	3.33497	3.57907	0
PERIPHERAL VENOUS DISEASE	2311	6692297	1164	11633008	3.45041	3.21573	3.70223	1.05474e-280
RIGHT VENTRICULAR FAILURE	4396	6690212	2228	11631944	3.4301	3.25963	3.60949	0
HEAVY MENSTRUAL BLEEDING	16137	6678471	8191	11625981	3.42946	3.33941	3.52193	0
DYSPNOEA EXERTIONAL	21566	6673042	10971	11623201	3.42386	3.34599	3.50353	0
RENAL ATROPHY	758	6693850	386	11633786	3.41076	3.01753	3.85523	3.73583e-92
BLOOD IMMUNOGLOBULIN E INCREASED	1388	6693220	711	11633461	3.39191	3.09883	3.71272	3.84426e-166
CONGESTIVE HEPATOPATHY	879	6693729	451	11633721	3.38555	3.02236	3.79238	1.44447e-105
ORTHOPNOEA	1963	6692645	1008	11633164	3.38419	3.13672	3.65119	2.86331e-233
X-RAY ABNORMAL	788	6693820	406	11633766	3.37122	2.99096	3.79983	1.62255e-94
PLATELET TRANSFUSION	714	6693894	368	11633804	3.36983	2.97176	3.82122	1.11164e-85
INADEQUATE ANALGESIA	5301	6689307	2769	11631403	3.3285	3.17897	3.48506	0
NON-CARDIAC CHEST PAIN	2006	6692602	1048	11633124	3.32638	3.08697	3.58436	1.20241e-233
PULMONARY ARTERIAL PRESSURE INCREASED	982	6693626	513	11633659	3.32542	2.98877	3.69999	2.1312e-115
MITRAL VALVE INCOMPETENCE	6757	6687851	3535	11630637	3.32393	3.19138	3.46198	0
HAEMATOCRIT ABNORMAL	722	6693886	379	11633793	3.30879	2.92215	3.74658	7.45526e-85
DYSPNOEA AT REST	1650	6692958	869	11633303	3.29937	3.0392	3.58181	1.37191e-190
BLOOD CHLORIDE DECREASED	1591	6693017	838	11633334	3.29903	3.03431	3.58684	6.75912e-184
VENTRICULAR DYSFUNCTION	1458	6693150	768	11633404	3.29867	3.02269	3.59984	1.06934e-168
OSTEOSCLEROSIS	931	6693677	491	11633681	3.29391	2.95294	3.67426	3.46714e-108
BRADYPNOEA	1461	6693147	773	11633399	3.28409	3.00998	3.58315	4.71869e-168
DRUG INTERACTION	92498	6602110	49516	11584656	3.27782	3.24211	3.31393	0
ENTHESOPATHY	930	6693678	493	11633679	3.27704	2.93818	3.65498	1.77506e-107
VULVOVAGINAL DRYNESS	1859	6692749	987	11633185	3.27305	3.02994	3.53568	1.89281e-212
RESTRICTIVE PULMONARY DISEASE	680	6693928	363	11633809	3.2536	2.86459	3.69544	2.11789e-78
HYPERTENSIVE HEART DISEASE	1194	6693414	638	11633534	3.25154	2.95364	3.57949	3.92754e-136
RENAL ARTERY STENOSIS	857	6693751	459	11633713	3.24338	2.8959	3.63255	6.65079e-98
MYOGLOBIN BLOOD INCREASED	919	6693689	496	11633676	3.21873	2.88586	3.58998	7.70956e-104
ADJUSTMENT DISORDER	724	6693884	391	11633781	3.21625	2.84416	3.63701	3.24779e-82
GAMBLING DISORDER	2665	6691943	1446	11632726	3.20324	3.00461	3.415	1.44118e-295
VENTRICULAR HYPOKINESIA	1928	6692680	1046	11633126	3.20315	2.97093	3.45351	1.70769e-214
CONGENITAL APLASIA	1388	6693220	755	11633417	3.19436	2.92347	3.49034	1.74188e-154
BARRETT'S OESOPHAGUS	1957	6692651	1065	11633107	3.19335	2.96372	3.44076	7.31336e-217
POTENTIATING DRUG INTERACTION	2001	6692607	1103	11633069	3.1527	2.9293	3.39313	5.52589e-218
PERICARDITIS	8379	6686229	4648	11629524	3.13535	3.02491	3.24982	0
PERIPHERAL MOTOR NEUROPATHY	801	6693807	447	11633725	3.11283	2.77283	3.49453	3.96141e-87
ACUTE MYELOID LEUKAEMIA	8776	6685832	4904	11629268	3.1126	3.00568	3.22333	0
NASAL POLYPS	1815	6692793	1015	11633157	3.10747	2.87772	3.35556	2.18482e-194
BREAST PAIN	6262	6688346	3507	11630665	3.10482	2.97906	3.23588	0
HYPERTRIGLYCERIDAEMIA	3294	6691314	1847	11632325	3.09999	2.9283	3.28174	0
HAEMORRHAGE IN PREGNANCY	1097	6693511	615	11633557	3.0991	2.80781	3.4206	9.26566e-118
BLOOD LOSS ANAEMIA	3934	6690674	2214	11631958	3.08885	2.93211	3.25397	0
SPUTUM DISCOLOURED	5300	6689308	2984	11631188	3.08808	2.95259	3.22978	0
AORTIC VALVE INCOMPETENCE	2484	6692124	1401	11632771	3.08152	2.88619	3.29007	2.5169e-262
AORTIC VALVE STENOSIS	1039	6693569	588	11633584	3.06997	2.77473	3.39663	2.09288e-110
VULVOVAGINAL PRURITUS	2809	6691799	1594	11632578	3.06293	2.88035	3.25709	5.33788e-294
PSEUDOMONAL SEPSIS	971	6693637	551	11633621	3.06161	2.75781	3.39888	5.92772e-103
ARTERIOSCLEROSIS CORONARY ARTERY	4152	6690456	2358	11631814	3.06102	2.91014	3.21971	0
FOOT AMPUTATION	863	6693745	490	11633682	3.05965	2.73868	3.41823	1.34923e-91
WHEEZING	31620	6662988	18021	11616151	3.05894	3.00342	3.11549	0
SUBSTANCE USE DISORDER	990	6693618	564	11633608	3.04961	2.75013	3.3817	2.18258e-104
NEUTROPENIC SEPSIS	4166	6690442	2375	11631797	3.04936	2.89948	3.20698	0
CALCIUM DEFICIENCY	782	6693826	447	11633725	3.03903	2.70573	3.4134	2.53164e-82
JUGULAR VEIN THROMBOSIS	1010	6693598	578	11633594	3.0359	2.74098	3.36255	1.00538e-105
POLYCYSTIC OVARIES	966	6693642	553	11633619	3.03485	2.73377	3.36909	2.89703e-101
BRONCHIECTASIS	3520	6691088	2025	11632147	3.02159	2.86083	3.19137	0
HYPERPHOSPHATAEMIA	1106	6693502	636	11633536	3.02142	2.74071	3.33088	6.12065e-115
ARTERIOSCLEROSIS	5772	6688836	3322	11630850	3.02106	2.8948	3.15283	0
SYSTEMIC INFECTION	978	6693630	566	11633606	3.00202	2.7069	3.32931	7.44793e-101
AGORAPHOBIA	789	6693819	457	11633715	2.9992	2.67294	3.36529	1.2636e-81
HYPOVENTILATION	1929	6692679	1119	11633053	2.99581	2.78312	3.22476	1.08085e-196
HYPERBILIRUBINAEMIA	5668	6688940	3296	11630876	2.98999	2.86432	3.12118	0
HOSPICE CARE	5272	6689336	3067	11631105	2.98861	2.85849	3.12467	0
LACUNAR INFARCTION	1426	6693182	830	11633342	2.98541	2.74062	3.25207	3.96482e-145
IRRITABLE BOWEL SYNDROME	11255	6683353	6564	11627608	2.98304	2.89357	3.07528	0
DEVICE DEPLOYMENT ISSUE	5284	6689324	3087	11631085	2.97601	2.84675	3.11115	0
SOMNAMBULISM	4177	6690431	2440	11631732	2.97597	2.83098	3.12838	0
LEFT VENTRICULAR HYPERTROPHY	2489	6692119	1456	11632716	2.97111	2.78507	3.16959	2.33761e-250
SKELETAL INJURY	6384	6688224	3740	11630432	2.96813	2.85069	3.0904	0
GASTRIC POLYPS	1268	6693340	745	11633427	2.95738	2.70161	3.23737	1.35528e-127
CAROTID ARTERY DISEASE	768	6693840	452	11633720	2.95168	2.62801	3.3152	6.99691e-78
PERIPHERAL ARTERIAL OCCLUSIVE DISEASE	2392	6692216	1410	11632762	2.94844	2.76066	3.14898	5.15016e-238
METASTASES TO LIVER	9571	6685037	5648	11628524	2.94759	2.8522	3.04618	0
SPLENOMEGALY	6651	6687957	3947	11630225	2.93017	2.81699	3.04789	0
COMPLICATION OF DEVICE INSERTION	9484	6685124	5641	11628531	2.92439	2.82955	3.02241	0
CANCER PAIN	1475	6693133	878	11633294	2.91925	2.68531	3.17357	1.15474e-145
METASTASES TO LYMPH NODES	3540	6691068	2108	11632064	2.91912	2.76588	3.08086	0
BRONCHIAL OBSTRUCTION	826	6693782	492	11633680	2.91664	2.60871	3.26091	2.47631e-82
METASTASES TO LUNG	6189	6688419	3690	11630482	2.91638	2.79986	3.03775	0
MALIGNANT MELANOMA IN SITU	772	6693836	460	11633712	2.91549	2.59775	3.27211	5.06245e-77
HYPOCHLORAEMIA	630	6693978	376	11633796	2.91043	2.56162	3.30674	4.86378e-63
ANGINA UNSTABLE	3988	6690620	2386	11631786	2.90555	2.76182	3.05676	0
PARONYCHIA	2293	6692315	1374	11632798	2.90043	2.71283	3.10099	3.10888e-223
IRON DEFICIENCY ANAEMIA	5042	6689566	3026	11631146	2.89688	2.76919	3.03045	0
ATRIAL FLUTTER	4566	6690042	2744	11631428	2.89284	2.75906	3.03311	0
NIPPLE PAIN	1128	6693480	679	11633493	2.88649	2.62443	3.17472	4.08517e-110
LUMBAR RADICULOPATHY	687	6693921	414	11633758	2.88262	2.55183	3.25629	1.53963e-67
ASTHMATIC CRISIS	2356	6692252	1422	11632750	2.87955	2.69614	3.07545	6.38966e-227
CEREBRAL VENOUS THROMBOSIS	1022	6693586	617	11633555	2.87793	2.60433	3.18027	1.67552e-99
LUNG CONSOLIDATION	1558	6693050	941	11633231	2.87715	2.65353	3.11961	1.34536e-150
LYMPHADENOPATHY MEDIASTINAL	1036	6693572	626	11633546	2.87543	2.6039	3.17527	9.31211e-101
MENOPAUSAL SYMPTOMS	1213	6693395	733	11633439	2.87542	2.62354	3.15148	1.38593e-117
PULMONARY ARTERIAL HYPERTENSION	8353	6686255	5072	11629100	2.86424	2.766	2.96597	0
RENAL CYST	4542	6690066	2766	11631406	2.85474	2.72291	2.99294	0
PERIPHERAL SENSORY NEUROPATHY	3109	6691499	1898	11632274	2.84722	2.68921	3.01451	5.40663e-294
MALIGNANT NEOPLASM PROGRESSION	53699	6640909	32975	11601197	2.84482	2.80598	2.88419	0
VENA CAVA THROMBOSIS	938	6693670	574	11633598	2.83919	2.55918	3.14983	9.63616e-90
INTENTIONAL SELF-INJURY	11274	6683334	6915	11627257	2.83634	2.75264	2.92258	0
NORMOCHROMIC NORMOCYTIC ANAEMIA	1719	6692889	1061	11633111	2.81556	2.60817	3.03944	8.96822e-161
INCREASED BRONCHIAL SECRETION	1353	6693255	837	11633335	2.80893	2.577	3.06172	1.3544e-126
STEM CELL TRANSPLANT	1316	6693292	816	11633356	2.8024	2.56809	3.05809	9.09026e-123
OVARIAN CYST	5688	6688920	3532	11630640	2.80003	2.68488	2.92013	0
GRAFT VERSUS HOST DISEASE	4022	6690586	2499	11631673	2.79783	2.66157	2.94107	0
SUPRAVENTRICULAR EXTRASYSTOLES	1945	6692663	1209	11632963	2.79587	2.60223	3.00392	7.64306e-180
ASTHMA	56295	6638313	35194	11598978	2.79487	2.75779	2.83244	0
NEUTROPENIC COLITIS	1054	6693554	656	11633516	2.79168	2.53248	3.07741	3.38369e-98
LEFT VENTRICULAR FAILURE	1938	6692670	1209	11632963	2.78581	2.59273	2.99326	2.78389e-178
PULMONARY TOXICITY	3567	6691041	2226	11631946	2.78548	2.64184	2.93693	0
PARAINFLUENZAE VIRUS INFECTION	828	6693780	517	11633655	2.78245	2.49305	3.10543	4.39011e-77
CARDIOVERSION	800	6693808	500	11633672	2.77972	2.48595	3.1082	1.9764e-74
VITAMIN D DEFICIENCY	5286	6689322	3307	11630865	2.77906	2.66086	2.90251	0
BONE DENSITY DECREASED	18138	6676470	11405	11622767	2.76853	2.70439	2.8342	0
BLOOD URIC ACID INCREASED	3113	6691495	1955	11632217	2.76777	2.61557	2.92884	3.00904e-282
NOCTURNAL DYSPNOEA	702	6693906	441	11633731	2.76538	2.45503	3.11497	4.29568e-65
SCHIZOAFFECTIVE DISORDER	986	6693622	620	11633552	2.76316	2.49914	3.05508	1.41561e-90
CREPITATIONS	1715	6692893	1079	11633093	2.76216	2.55963	2.98072	6.01215e-156
GASTROOESOPHAGEAL REFLUX DISEASE	43409	6651199	27442	11606730	2.76039	2.7189	2.80252	0
MIOSIS	4166	6690442	2626	11631546	2.75789	2.62642	2.89593	0
HAEMATOTOXICITY	4567	6690041	2881	11631291	2.75587	2.63029	2.88745	0
RED BLOOD CELL TRANSFUSION	952	6693656	601	11633571	2.75219	2.48511	3.04798	5.83896e-87
HYPERCOAGULATION	1086	6693522	686	11633486	2.75071	2.50001	3.02655	7.28017e-99
COLORECTAL CANCER METASTATIC	865	6693743	547	11633625	2.74744	2.46857	3.05783	6.86237e-79
DILATATION VENTRICULAR	1286	6693322	814	11633358	2.74525	2.51457	2.99709	2.21699e-116
OESOPHAGEAL CANDIDIASIS	2066	6692542	1308	11632864	2.74509	2.56143	2.94193	8.95142e-186
PLEURAL EFFUSION	33688	6660920	21397	11612775	2.74486	2.69816	2.79237	0
HYPOKALAEMIA	24668	6669940	15671	11618501	2.74196	2.68754	2.79747	0
PULMONARY HYPERTENSION	11688	6682920	7419	11626753	2.74079	2.66216	2.82175	0
METASTASES TO PERITONEUM	1287	6693321	816	11633356	2.74066	2.51056	2.99184	3.4091e-116
BUNDLE BRANCH BLOCK LEFT	2443	6692165	1550	11632622	2.73938	2.57046	2.91939	1.27958e-218
BONE LESION	1980	6692628	1257	11632915	2.73753	2.55072	2.93802	1.97381e-177
HYPONATRAEMIA	30759	6663849	19590	11614582	2.73661	2.68794	2.78615	0
TUMOUR PAIN	712	6693896	452	11633720	2.73657	2.4324	3.07876	5.10542e-65
LEFT VENTRICULAR DYSFUNCTION	3595	6691013	2285	11631887	2.73487	2.59514	2.88212	0
HYPERCALCAEMIA	6667	6687941	4239	11629933	2.73485	2.63152	2.84223	0
REBOUND EFFECT	4654	6689954	2963	11631209	2.73067	2.60772	2.85942	0
JAUNDICE CHOLESTATIC	1955	6692653	1247	11632925	2.72463	2.53782	2.92519	5.86333e-174
OSTEOLYSIS	1120	6693488	715	11633457	2.72181	2.47812	2.98948	3.2935e-100
CHEST X-RAY ABNORMAL	1829	6692779	1168	11633004	2.72138	2.52877	2.92866	1.71726e-162
MULTIPLE FRACTURES	9446	6685162	6042	11628130	2.71927	2.63284	2.80854	0
ACUTE SINUSITIS	967	6693641	618	11633554	2.7187	2.45775	3.00736	9.84385e-87
